# Supplementary material for: The application of innovative joint control strategies in the synergistic optimization of enterprise procurement, production, rework and quality control
Source: PLoS One. 2026 May 11;21(5):e0349198. doi: 10.1371/journal.pone.0349198 (PMC13160362; doi:10.1371/journal.pone.0349198)
Supplement: S2 File — This File includes the MATLAB code used for all the computational results in the study, including the outputs of sensitivity analysis, optimization programs, and the corresponding code for generating figures. Users can utilize this code to reproduce the data processing, numerical calculations, and visualizations, with the generated figures helping to further understand the methods and results used in the study. (ZIP) [file pone.0349198.s002.zip]

Archive with 10 entries (8 files):
- S 2 File/
- S 2 File/S 2 File. MATLAB Code for Computational Results and Visualization/
- S 2 File/S 2 File. MATLAB Code for Computational Results and Visualization/beiyesi1.m
- S 2 File/S 2 File. MATLAB Code for Computational Results and Visualization/beiyesi2.m
- S 2 File/S 2 File. MATLAB Code for Computational Results and Visualization/Numeric_program_1_calculates_the_updated_results.m
- S 2 File/S 2 File. MATLAB Code for Computational Results and Visualization/Numeric_program_2_calculates_the_updated_results.m
- S 2 File/S 2 File. MATLAB Code for Computational Results and Visualization/Section_5_4_Complete.m
- S 2 File/S 2 File. MATLAB Code for Computational Results and Visualization/Sensitivity_data_of_numerical_program_1.m
- S 2 File/S 2 File. MATLAB Code for Computational Results and Visualization/Sensitivity_data_of_numerical_program_11.m
- S 2 File/S 2 File. MATLAB Code for Computational Results and Visualization/Sensitivity_data_of_numerical_program_2.m
