# Supplementary material for: The application of innovative joint control strategies in the synergistic optimization of enterprise procurement, production, rework and quality control
Source: PLoS One. 2026 May 11;21(5):e0349198. doi: 10.1371/journal.pone.0349198 (PMC13160362; doi:10.1371/journal.pone.0349198)
Supplement: S2 File — This File includes the MATLAB code used for all the computational results in the study, including the outputs of sensitivity analysis, optimization programs, and the corresponding code for generating figures. Users can utilize this code to reproduce the data processing, numerical calculations, and visualizations, with the generated figures helping to further understand the methods and results used in the study. (ZIP) [file pone.0349198.s002.zip › S 2 File/S 2 File. MATLAB Code for Computational Results and Visualization/beiyesi1.m]

% Main program starts
alpha_prior = 1;
beta_prior = 1;

% Sampling data
sampling_data = struct( ...
    'Part1', struct('k', 5, 'n', 50), ...
    'Part2', struct('k', 10, 'n', 50), ...
    'Product', struct('k', 8, 'n', 50) ...
);

% Scenarios
scenario_names = {'Case1', 'Case2', 'Case3', 'Case4', 'Case5', 'Case6'};
updated_results = struct('Scenario', {}, 'Part1_UpdateRate', {}, 'Part2_UpdateRate', {}, 'Product_UpdateRate', {});

for i = 1:length(scenario_names)
    result = struct('Scenario', scenario_names{i});
    
    % Spare part 1 defective rate
    k1 = sampling_data.Part1.k;
    n1 = sampling_data.Part1.n;
    [alpha_post1, beta_post1] = bayesian_update(k1, n1, alpha_prior, beta_prior);
    updated_theta1 = expected_defective_rate(alpha_post1, beta_post1);
    result.Part1_UpdateRate = updated_theta1;
    
    % Spare part 2 defective rate
    k2 = sampling_data.Part2.k;
    n2 = sampling_data.Part2.n;
    [alpha_post2, beta_post2] = bayesian_update(k2, n2, alpha_prior, beta_prior);
    updated_theta2 = expected_defective_rate(alpha_post2, beta_post2);
    result.Part2_UpdateRate = updated_theta2;
    
    % Finished product defective rate
    k_prod = sampling_data.Product.k;
    n_prod = sampling_data.Product.n;
    [alpha_post_prod, beta_post_prod] = bayesian_update(k_prod, n_prod, alpha_prior, beta_prior);
    updated_theta_prod = expected_defective_rate(alpha_post_prod, beta_post_prod);
    result.Product_UpdateRate = updated_theta_prod;
    
    updated_results(i) = result; % Assign the result
end

% Convert the results into a table and display
results_table = struct2table(updated_results);

% Display the results
disp(results_table);

% Visualization
figure;

hold on;

% Plot the line chart
plot(1:length(scenario_names), results_table.Part1_UpdateRate, '-o', 'Color', 'b', 'MarkerFaceColor', 'b', 'DisplayName', 'Spare Part 1 Defective Rate');
plot(1:length(scenario_names), results_table.Part2_UpdateRate, '-o', 'Color', 'g', 'MarkerFaceColor', 'g', 'DisplayName', 'Spare Part 2 Defective Rate');
plot(1:length(scenario_names), results_table.Product_UpdateRate, '-o', 'Color', 'r', 'MarkerFaceColor', 'r', 'DisplayName', 'Finished Product Defective Rate');

% Set x-axis labels
set(gca, 'XTick', 1:length(scenario_names), 'XTickLabel', results_table.Scenario);
ylabel('Updated Defective Rate', 'FontSize', 12);
title('Defective Rates of Spare Parts and Finished Products in Each Situation', 'FontSize', 12);
grid on;
legend('show');
hold off;

% Save results to an Excel file
writetable(results_table, 'Bayesian Update Results of the Defective Rate of the Numerical Program 1.xlsx', 'Sheet', 'Bayesian Update Results');

% Bayesian update function
function [alpha_post, beta_post] = bayesian_update(k, n, alpha_prior, beta_prior)
    alpha_post = alpha_prior + k;
    beta_post = beta_prior + (n - k);
end

% Calculate expected defective rate
function rate = expected_defective_rate(alpha_post, beta_post)
    rate = alpha_post / (alpha_post + beta_post);
end
