# Supplementary material for: The application of innovative joint control strategies in the synergistic optimization of enterprise procurement, production, rework and quality control
Source: PLoS One. 2026 May 11;21(5):e0349198. doi: 10.1371/journal.pone.0349198 (PMC13160362; doi:10.1371/journal.pone.0349198)
Supplement: S2 File — This File includes the MATLAB code used for all the computational results in the study, including the outputs of sensitivity analysis, optimization programs, and the corresponding code for generating figures. Users can utilize this code to reproduce the data processing, numerical calculations, and visualizations, with the generated figures helping to further understand the methods and results used in the study. (ZIP) [file pone.0349198.s002.zip › S 2 File/S 2 File. MATLAB Code for Computational Results and Visualization/beiyesi2.m]

% Define components, semi-products, and finished products
components = struct( ...
    'mod1', struct('DefectiveRate', 0.1, 'UnitPrice', 2, 'InspectionCost', 1), ...
    'mod2', struct('DefectiveRate', 0.1, 'UnitPrice', 8, 'InspectionCost', 1), ...
    'mod3', struct('DefectiveRate', 0.1, 'UnitPrice', 12, 'InspectionCost', 2), ...
    'mod4', struct('DefectiveRate', 0.1, 'UnitPrice', 2, 'InspectionCost', 1), ...
    'mod5', struct('DefectiveRate', 0.1, 'UnitPrice', 8, 'InspectionCost', 1), ...
    'mod6', struct('DefectiveRate', 0.1, 'UnitPrice', 12, 'InspectionCost', 2), ...
    'mod7', struct('DefectiveRate', 0.1, 'UnitPrice', 8, 'InspectionCost', 1), ...
    'mod8', struct('DefectiveRate', 0.1, 'UnitPrice', 12, 'InspectionCost', 2) ...
);

semi_products = struct( ...
    'ban1', struct('DefectiveRate', 0.1, 'AssemblyCost', 8, 'InspectionCost', 4, 'DisassemblyCost', 6), ...
    'ban2', struct('DefectiveRate', 0.1, 'AssemblyCost', 8, 'InspectionCost', 4, 'DisassemblyCost', 6), ...
    'ban3', struct('DefectiveRate', 0.1, 'AssemblyCost', 8, 'InspectionCost', 4, 'DisassemblyCost', 6) ...
);

final_product = struct( ...
    'cheng', struct('DefectiveRate', 0.1, 'AssemblyCost', 8, 'InspectionCost', 6, 'DisassemblyCost', 10, 'SellingPrice', 200, 'ExchangeLoss', 40) ...
);

% Sampling data
sampling_data = struct( ...
    'mod1', struct('k', 5, 'n', 50), ...
    'mod2', struct('k', 10, 'n', 50), ...
    'mod3', struct('k', 8, 'n', 50), ...
    'mod4', struct('k', 3, 'n', 50), ...
    'mod5', struct('k', 7, 'n', 50), ...
    'mod6', struct('k', 2, 'n', 50), ...
    'mod7', struct('k', 6, 'n', 50), ...
    'mod8', struct('k', 4, 'n', 50), ...
    'ban1', struct('k', 6, 'n', 50), ...
    'ban2', struct('k', 9, 'n', 50), ...
    'ban3', struct('k', 5, 'n', 50), ...
    'cheng', struct('k', 7, 'n', 50) ...
);

alpha_prior = 1;
beta_prior = 1;
updated_results = struct('Project', {}, 'ci', {});

% Perform Bayesian update for components, semi-products, and finished products, and compute the updated defective rate
names = fieldnames(components);
for i = 1:numel(names)
    item_name = names{i};
    k = sampling_data.(item_name).k;
    n = sampling_data.(item_name).n;

    % Bayesian update
    [alpha_post, beta_post] = bayesian_update(k, n, alpha_prior, beta_prior);
    updated_theta = expected_defective_rate(alpha_post, beta_post);

    % Store updated results
    updated_results(end + 1) = struct('Project', item_name, 'ci', updated_theta);
end

names = fieldnames(semi_products);
for i = 1:numel(names)
    item_name = names{i};
    k = sampling_data.(item_name).k;
    n = sampling_data.(item_name).n;

    % Bayesian update
    [alpha_post, beta_post] = bayesian_update(k, n, alpha_prior, beta_prior);
    updated_theta = expected_defective_rate(alpha_post, beta_post);

    % Store updated results
    updated_results(end + 1) = struct('Project', item_name, 'ci', updated_theta);
end

% Finished product
item_name = 'cheng';
k = sampling_data.(item_name).k;
n = sampling_data.(item_name).n;

% Bayesian update
[alpha_post, beta_post] = bayesian_update(k, n, alpha_prior, beta_prior);
updated_theta = expected_defective_rate(alpha_post, beta_post);

% Store updated results
updated_results(end + 1) = struct('Project', item_name, 'ci', updated_theta);

% Create a table to save the results and print them
results_table = struct2table(updated_results);
disp(results_table);

% Save the results to an Excel file
writetable(results_table, 'Bayesian Update Results of the Defective Rate of the Numerical Program 2.xlsx', 'Sheet', 'Bayesian Update Results');

% Visualization: Plot a bar chart showing the updated defective rates for each project
figure;
bar(categorical(results_table.Project), results_table.ci, 'FaceColor', 'b');
title('Updated Defective Rates for Semi-finished Products, Finished Products, and Spare Parts');
ylabel('Defective Rate');
grid on;
xtickangle(45);

% Set the x-axis labels
x_labels = {'Semi-finished product 1', 'Semi-finished product 2', 'Semi-finished product 3', 'Finished product', ...
            'Spare part 1', 'Spare part 2', 'Spare part 3', 'Spare part 4', 'Spare part 5', 'Spare part 6', 'Spare part 7', 'Spare part 8'};
set(gca, 'XTickLabel', x_labels);

% Bayesian update function
function [alpha_post, beta_post] = bayesian_update(k, n, alpha_prior, beta_prior)
    alpha_post = alpha_prior + k;
    beta_post = beta_prior + (n - k);
end

% Calculate expected defective rate
function rate = expected_defective_rate(alpha_post, beta_post)
    rate = alpha_post / (alpha_post + beta_post);
end
