# Supplementary material for: The application of innovative joint control strategies in the synergistic optimization of enterprise procurement, production, rework and quality control
Source: PLoS One. 2026 May 11;21(5):e0349198. doi: 10.1371/journal.pone.0349198 (PMC13160362; doi:10.1371/journal.pone.0349198)
Supplement: S2 File — This File includes the MATLAB code used for all the computational results in the study, including the outputs of sensitivity analysis, optimization programs, and the corresponding code for generating figures. Users can utilize this code to reproduce the data processing, numerical calculations, and visualizations, with the generated figures helping to further understand the methods and results used in the study. (ZIP) [file pone.0349198.s002.zip › S 2 File/S 2 File. MATLAB Code for Computational Results and Visualization/Numeric_program_1_calculates_the_updated_results.m]

clear; % Clear the workspace
clc; % Clear the command window

%% Bayesian updated defective rates
ci_rate_ling_1 = 0.11538;  
ci_rate_ling_2 = 0.21154; 
ci_rate_cheng  = 0.17308;  

%% Define constants
price1 = 4;  
price2 = 18; 
combine = 6; 
sell = 56;   

%% Display the detection and disassembly options
fprintf('x1: Detection of spare part 1, \t 0 means not detected, 1 means detected \n')
fprintf('x2: Detection of spare part 2, \t 0 means not detected, 1 means detected \n')
fprintf('x3: Detection of finished product, \t 0 means not detected, 1 means detected \n')
fprintf('x4: Disassembly of defective items, \t 0 means not disassembled, 1 means disassembled \n')
fprintf('\n')

%% Define total number
N = 1; 

%% Define result table header
header = {'x1', 'x2', 'x3', 'x4', 'Total Profit', 'Spare Part 1 Cost', 'Spare Part 2 Cost', ...
          'Finished Product Cost', 'Disassembly or Exchange Cost', 'Selling Profit', 'Spare Part 1 Adjusted Profit', ...
          'Spare Part 2 Adjusted Profit'};

%% Define different situations
situations = [
    ci_rate_ling_1, 4, 2, ci_rate_ling_2, 18, 3, ci_rate_cheng, 6, 3, 56, 6, 5;
    ci_rate_ling_1, 4, 2, ci_rate_ling_2, 18, 3, ci_rate_cheng, 6, 3, 56, 6, 5;
    ci_rate_ling_1, 4, 2, ci_rate_ling_2, 18, 3, ci_rate_cheng, 6, 3, 56, 30, 5;
    ci_rate_ling_1, 4, 1, ci_rate_ling_2, 18, 1, ci_rate_cheng, 6, 2, 56, 30, 5;
    ci_rate_ling_1, 4, 8, ci_rate_ling_2, 18, 1, ci_rate_cheng, 6, 2, 56, 10, 5;
    ci_rate_ling_1, 4, 2, ci_rate_ling_2, 18, 3, ci_rate_cheng, 6, 3, 56, 10, 40
];

for situation = 1:size(situations, 1)
    % Extract defective rates and costs for the current situation
    b1 = situations(situation, 1); 
    c1 = situations(situation, 3); 
    b2 = situations(situation, 4); 
    c2 = situations(situation, 6); 
    b3 = situations(situation, 7); 
    c3 = situations(situation, 9); 
    l1 = situations(situation, 11); 
    l2 = situations(situation, 12); 
    
    results = zeros(16, 12); 
    index = 1; 
    
    % Loop through all combinations of detection and disassembly options
    for x1 = 0:1 
        for x2 = 0:1 
            for x3 = 0:1 
                for x4 = 0:1 
                    
                    % Calculate various costs
                    Chengben1 = N * price1 + N * c1 * x1; % Cost of spare part 1
                    Chengben2 = N * price2 + N * c2 * x2; % Cost of spare part 2

                    % Calculate the number of valid spare part 1 units based on detection (x1)
                    if x1 == 1
                        N_part1 = (1 - b1) * N; 
                    else
                        N_part1 = N; 
                    end

                    % Calculate the number of valid spare part 2 units based on detection (x2)
                    if x2 == 1
                        N_part2 = (1 - b2) * N; 
                    else
                        N_part2 = N; 
                    end

                    N1 = min([N_part1, N_part2]); 

                    Chengben3 = N1 * combine + N1 * c3 * x3; 

                    % Calculate the number of defective finished products
                    if x1 == 1 && x2 == 1
                        N2 = b3 * N1; 
                        N_good1 = N2; 
                        N_good2 = N2; 
                    else
                        if x1 == 1 && x2 == 0
                            N2 = b3 * N1 * (1 - b2) + N1 * b2; 
                            N_good1 = N2; 
                            N_good2 = b3 * N1 * (1 - b2); 
                        elseif x1 == 0 && x2 == 1
                            N2 = b3 * N1 * (1 - b1) + N1 * b1; 
                            N_good1 = b3 * N1 * (1 - b1); 
                            N_good2 = N2; 
                        else
                            % Case where neither spare part 1 nor spare part 2 is detected
                            N2 = b3 * N1 * (1 - b1) * (1 - b2) + N1 * (1 - ((1 - b1) * (1 - b2)));
                            N_good1 = b3 * N1 * (1 - b1) * (1 - b2) + N1 * b2 * (1 - b1);
                            N_good2 = b3 * N1 * (1 - b1) * (1 - b2) + N1 * b1 * (1 - b2);
                        end
                    end

                    % Calculate profit and total costs
                    if x3 == 1
                        Shouyi = 56 * (N1 - N2); 
                        Chengben4 = N2 * l2 * x4; 
                    else
                        Shouyi = 56 * N1; 
                        Chengben4 = N2 * 56 + N2 * l1 + N2 * l2 * x4; 
                    end

                    % Calculate the total cost based on whether disassembly is performed
                    if x4 == 1
                        Chengben_Sum = Chengben1 + Chengben2 + Chengben3 + Chengben4 - Shouyi - N_good1 * price1 - N_good2 * price2; 
                    else
                        Chengben_Sum = Chengben1 + Chengben2 + Chengben3 + Chengben4 - Shouyi; 
                    end

                    % Store the results for the current strategy in the matrix
                    results(index, :) = [x1, x2, x3, x4, -Chengben_Sum, ...
                                        Chengben1, Chengben2, Chengben3, Chengben4, ...
                                        Shouyi, N_good1 * price1, N_good2 * price2];
                    index = index + 1;
                end
            end
        end
    end

    % Sort the results based on total profit
    sortedResults = sortrows(results, 5);
    
    % Find the best decision strategy
    bestDecision = sortedResults(16, 1:4);
    
    % Output the best decision strategy for the current situation
    fprintf('Situation %d: Optimal decision strategy is [x1 = %d, x2 = %d, x3 = %d, x4 = %d]\n', ...
            situation, bestDecision(1), bestDecision(2), bestDecision(3), bestDecision(4));

    % Save the detailed results for the current situation to Excel
    sheet_name = ['Situation_' num2str(situation) '_Results'];
    writetable(array2table(results, 'VariableNames', header), 'Numeric program 1 calculates the updated results.xlsx', 'Sheet', sheet_name);

    % Visualize the total profit for each strategy (unsorted)
    figure;
    bar(results(:, 5)); 
    xlabel('Strategy Combination');
    ylabel('Total Profit');
    title(['Total Profit for Situation ' num2str(situation) ' Strategy']);
    xticks(1:16); 
    xticklabels(arrayfun(@(x) sprintf('tactics%d', x), 1:16, 'UniformOutput', false)); 
    grid on;

    % Visualize costs and profits for each strategy (stacked bar chart)
    figure;
    bar(sortedResults(:, 6:10), 'stacked'); 
    xlabel('Strategy Combination');
    ylabel('Cost/Profit');
    title(['Cost and Profit for Situation ' num2str(situation) ' Strategies']);
    xticks(1:16);
    xticklabels(arrayfun(@(x) sprintf('tactics%d', x), 1:16, 'UniformOutput', false));
    legend({'Spare Part 1 Cost', 'Spare Part 2 Cost', 'Finished Product Cost', 'Disassembly or Exchange Cost', 'Selling Profit'}, 'Location', 'northeastoutside');
    grid on;
end
