# Supplementary material for: The application of innovative joint control strategies in the synergistic optimization of enterprise procurement, production, rework and quality control
Source: PLoS One. 2026 May 11;21(5):e0349198. doi: 10.1371/journal.pone.0349198 (PMC13160362; doi:10.1371/journal.pone.0349198)
Supplement: S2 File — This File includes the MATLAB code used for all the computational results in the study, including the outputs of sensitivity analysis, optimization programs, and the corresponding code for generating figures. Users can utilize this code to reproduce the data processing, numerical calculations, and visualizations, with the generated figures helping to further understand the methods and results used in the study. (ZIP) [file pone.0349198.s002.zip › S 2 File/S 2 File. MATLAB Code for Computational Results and Visualization/Numeric_program_2_calculates_the_updated_results.m]

clear;
clc;
%% Defective rates after Bayesian update
ci_rate_ling = [0.11538, 0.21154, 0.17308,0.076923,  0.15385,  0.057692,  0.13462,0.096154   ]; % Component defective rate
ci_rate_ban  = [0.13462,0.19231, 0.11538]; % Semi-finished product defective rate
ci_rate_cheng  =  0.15385; % Finished product defective rate


%% Initialize a 65536x16 matrix
binaryMatrix = zeros(65536, 16);

header = {'x1', 'x2', 'x3', 'x4', 'x5', 'x6', 'x7', 'x8', 'x9', 'x10', 'x11', 'x12', 'x13', 'x14', 'x15', 'x16', ...
          'Total Profit', 'Sales Revenue', 'Finished Product Assembly Cost', 'Finished Product Disassembly Cost', 'Semi-finished Product 1 Disassembly Cost', 'Semi-finished Product 2 Disassembly Cost', 'Semi-finished Product 3 Disassembly Cost', ...
          'Semi-finished Product 1 Assembly Cost', 'Semi-finished Product 2 Assembly Cost', 'Semi-finished Product 3 Assembly Cost', ...
          'Component 1 Cost', 'Component 2 Cost', 'Component 3 Cost', 'Component 4 Cost', 'Component 5 Cost', 'Component 6 Cost', 'Component 7 Cost', 'Component 8 Cost', ...
          'Semi-finished Product 1 Disassembly Recovery Value', 'Semi-finished Product 2 Disassembly Recovery Value', 'Semi-finished Product 3 Disassembly Recovery Value', 'Finished Product Disassembly Recovery Value'};


%% Use 16 nested for loops to fill the matrix, storing all possibilities
index = 1; % Initialize index
for xi1 = 0:1
    for xi2 = 0:1
        for xi3 = 0:1
            for xi4 = 0:1
                for xi5 = 0:1
                    for xi6 = 0:1
                        for xi7 = 0:1
                            for xi8 = 0:1
                                for xi9 = 0:1
                                    for xi10 = 0:1
                                        for xi11 = 0:1
                                            for xi12 = 0:1
                                                for xi13 = 0:1
                                                    for xi14 = 0:1
                                                        for xi15 = 0:1
                                                            for xi16 = 0:1
                                                                binaryMatrix(index, :) = [xi1 xi2 xi3 xi4 xi5 xi6 xi7 xi8 xi9 xi10 xi11 xi12 xi13 xi14 xi15 xi16];
                                                                index = index + 1;
                                                            end
                                                        end
                                                    end
                                                end
                                            end
                                        end
                                    end
                                end
                            end
                        end
                    end
                end
            end
        end
    end
end

clear xi1 xi2 xi3 xi4 xi5 xi6 xi7 xi8 xi9 xi10 xi11 xi12 xi13 xi14 xi15 xi16

results = zeros(65536, 38); % Preset result matrix

lingjiandanjija = [2, 8, 12, 2, 8, 12, 8, 12];
lingjianjiance = [1, 1, 2, 1, 1, 2, 1, 2];

N = 1;

for index = 1:65536
    x = binaryMatrix(index, :);
    
    lingjianchenben = zeros(1, 8); % Cost of 8 components: purchase cost + inspection cost
    for i = 1:8
        lingjianchenben(i) = N * lingjiandanjija(i) + N * lingjianjiance(i) * x(i);
    end
    
    lingjianshuliang = zeros(1, 8); % Quantity of 8 components (inspected or not), case-by-case discussion
    for i = 1:8
        if x(i) == 1
            lingjianshuliang(i) = (1-ci_rate_ling(i)) * N;
        else
            lingjianshuliang(i) = N;
        end
    end
    
    % Calculations related to semi-finished product 1
    Num_ban1_1 = min(lingjianshuliang(1:3)); % This code indicates how many semi-finished products are assembled
    ban1chengben = Num_ban1_1 * 8 + Num_ban1_1 * 4 * x(9); % Cost refers to assembly cost + inspection cost
    if (x(1) == 1) && (x(2) == 1) && (x(3) == 1)
        N_ban1_ci = ci_rate_ban(1) * Num_ban1_1; % This code indicates how many defective semi-finished products are assembled
        Num_lingjiangood1 = N_ban1_ci;
        Num_lingjiangood2 = N_ban1_ci;
        Num_lingjiangood3 = N_ban1_ci;
    else
        if (x(1) == 1) && (x(2) == 1) && (x(3) == 0)
            N_ban1_ci = ci_rate_ban(1) * Num_ban1_1*ci_rate_ling(3) + Num_ban1_1 * ci_rate_ban(1);
            Num_lingjiangood1 = N_ban1_ci;
            Num_lingjiangood2 = N_ban1_ci;
            Num_lingjiangood3 = ci_rate_ban(1) * Num_ban1_1*ci_rate_ling(3);
        else
            if (x(1) == 1) && (x(2) == 0) && (x(3) == 1)
                N_ban1_ci = ci_rate_ban(1) * Num_ban1_1*ci_rate_ling(2) + Num_ban1_1 * ci_rate_ban(1);
                Num_lingjiangood1 = N_ban1_ci;
                Num_lingjiangood2 = ci_rate_ban(1) * Num_ban1_1*ci_rate_ling(2);
                Num_lingjiangood3 = N_ban1_ci;
            else
                if (x(1) == 0) && (x(2) == 1) && (x(3) == 1)
                    N_ban1_ci = ci_rate_ban(1) * Num_ban1_1*ci_rate_ling(1) + Num_ban1_1 * ci_rate_ban(1);
                    Num_lingjiangood1 = ci_rate_ban(1) * Num_ban1_1*ci_rate_ling(1);
                    Num_lingjiangood2 = N_ban1_ci;
                    Num_lingjiangood3 = N_ban1_ci;
                else
                    if (x(1) == 1) && (x(2) == 0) && (x(3) == 0)
                        N_ban1_ci = ci_rate_ban(1) * Num_ban1_1*ci_rate_ling(2)*ci_rate_ling(3) + Num_ban1_1 * (1-ci_rate_ling(2)*ci_rate_ling(3));
                        Num_lingjiangood1 = N_ban1_ci;
                        Num_lingjiangood2 = ci_rate_ban(1) * Num_ban1_1*ci_rate_ling(2)*ci_rate_ling(3) + Num_ban1_1 * (1-ci_rate_ling(2)) * ci_rate_ling(3);
                        Num_lingjiangood3 = ci_rate_ban(1) * Num_ban1_1*ci_rate_ling(2)*ci_rate_ling(3) + Num_ban1_1 * (1-ci_rate_ling(3)) * ci_rate_ling(2);
                    else
                        if (x(1) == 0) && (x(2) == 1) && (x(3) == 0)
                            N_ban1_ci = ci_rate_ban(1) * Num_ban1_1*ci_rate_ling(1)*ci_rate_ling(3) + Num_ban1_1 * (1-ci_rate_ling(1)*ci_rate_ling(3));
                            Num_lingjiangood1 = ci_rate_ban(1) * Num_ban1_1*ci_rate_ling(1)*ci_rate_ling(3) + Num_ban1_1 * (1-ci_rate_ling(1)) * ci_rate_ling(3);
                            Num_lingjiangood2 = N_ban1_ci;
                            Num_lingjiangood3 = ci_rate_ban(1) * Num_ban1_1*ci_rate_ling(1)*ci_rate_ling(3) + Num_ban1_1 * (1-ci_rate_ling(3)) * ci_rate_ling(1);
                        else
                            if (x(1) == 0) && (x(2) == 0) && (x(3) == 1)
                                N_ban1_ci = ci_rate_ban(1) * Num_ban1_1*ci_rate_ling(1)*ci_rate_ling(2) + Num_ban1_1 * (1-ci_rate_ling(1)*ci_rate_ling(2));
                                Num_lingjiangood1 = ci_rate_ban(1) * Num_ban1_1*ci_rate_ling(1)*ci_rate_ling(2) + Num_ban1_1 * (1-ci_rate_ling(1)) * ci_rate_ling(2);
                                Num_lingjiangood2 = ci_rate_ban(1) * Num_ban1_1*ci_rate_ling(1)*ci_rate_ling(2) + Num_ban1_1 * (1-ci_rate_ling(2)) * ci_rate_ling(1);
                                Num_lingjiangood3 = N_ban1_ci;
                            else
                                N_ban1_ci = ci_rate_ban(1) * Num_ban1_1*ci_rate_ling(1)*ci_rate_ling(2)*ci_rate_ling(3) + Num_ban1_1 * (1-ci_rate_ling(1)*ci_rate_ling(2)*ci_rate_ling(3));
                                Num_lingjiangood1 = ci_rate_ban(1) * Num_ban1_1*ci_rate_ling(1)*ci_rate_ling(2)*ci_rate_ling(3)  + Num_ban1_1 * (1-ci_rate_ling(1)) * (1-ci_rate_ling(2)*ci_rate_ling(3));
                                Num_lingjiangood2 = ci_rate_ban(1) * Num_ban1_1*ci_rate_ling(1)*ci_rate_ling(2)*ci_rate_ling(3)  + Num_ban1_1 * (1-ci_rate_ling(2)) * (1-ci_rate_ling(1)*ci_rate_ling(3));
                                Num_lingjiangood3 = ci_rate_ban(1) * Num_ban1_1*ci_rate_ling(1)*ci_rate_ling(2)*ci_rate_ling(3)  + Num_ban1_1 * (1-ci_rate_ling(3)) * (1-ci_rate_ling(1)*ci_rate_ling(2));
                            end
                        end
                    end
                end
            end
        end
    end
    
    if x(9) == 1 % If inspected, the final semi-finished product quantity is the number of good products
        N_ban1_final = Num_ban1_1 - N_ban1_ci;
    else % If not inspected, the semi-finished product quantity is the total quantity
        N_ban1_final = Num_ban1_1;
    end
    
    
    
    % Calculations for semi-finished product 2
    Num_ban2_1 = min(lingjianshuliang(4:6));
    ban2chengben = Num_ban2_1 * 8 + Num_ban2_1 * 4 * x(10); % Cost refers to assembly cost + inspection cost
    if (x(4) == 1) && (x(5) == 1) && (x(6) == 1)
        Num_ban2_ci = ci_rate_ban(2) * Num_ban2_1; % This code indicates how many defective semi-finished products are assembled
        Num_lingjiangood4 = Num_ban2_ci;
        Num_lingjiangood5 = Num_ban2_ci;
        Num_lingjiangood6 = Num_ban2_ci;
    else
        if (x(4) == 1) && (x(5) == 1) && (x(6) == 0)
            Num_ban2_ci = ci_rate_ban(2) * Num_ban2_1*ci_rate_ling(6) + Num_ban2_1 * ci_rate_ban(2);
            Num_lingjiangood4 = Num_ban2_ci;
            Num_lingjiangood5 = Num_ban2_ci;
            Num_lingjiangood6 = ci_rate_ban(2) * Num_ban2_1*ci_rate_ling(6);
        else
            if (x(4) == 1) && (x(5) == 0) && (x(6) == 1)
                Num_ban2_ci = ci_rate_ban(2) * Num_ban2_1*ci_rate_ling(5) + Num_ban2_1 * ci_rate_ban(2);
                Num_lingjiangood4 = Num_ban2_ci;
                Num_lingjiangood5 = ci_rate_ban(2) * Num_ban2_1*ci_rate_ling(5);
                Num_lingjiangood6 = Num_ban2_ci;
            else
                if (x(4) == 0) && (x(5) == 1) && (x(6) == 1)
                    Num_ban2_ci = ci_rate_ban(2) * Num_ban2_1*ci_rate_ling(4) + Num_ban2_1 * ci_rate_ban(2);
                    Num_lingjiangood4 = ci_rate_ban(2) * Num_ban2_1*ci_rate_ling(4);
                    Num_lingjiangood5 = Num_ban2_ci;
                    Num_lingjiangood6 = Num_ban2_ci;
                else
                    if (x(4) == 1) && (x(5) == 0) && (x(6) == 0)
                        Num_ban2_ci = ci_rate_ban(2) * Num_ban2_1*ci_rate_ling(5)*ci_rate_ling(6) + Num_ban2_1 * (1-ci_rate_ling(5)*ci_rate_ling(6));
                        Num_lingjiangood4 = Num_ban2_ci;
                        Num_lingjiangood5 = ci_rate_ban(2) * Num_ban2_1*ci_rate_ling(5)*ci_rate_ling(6) + Num_ban2_1 * (1-ci_rate_ling(5)) * ci_rate_ling(6);
                        Num_lingjiangood6 = ci_rate_ban(2) * Num_ban2_1*ci_rate_ling(5)*ci_rate_ling(6) + Num_ban2_1 * (1-ci_rate_ling(6)) * ci_rate_ling(5);
                    else
                        if (x(4) == 0) && (x(5) == 1) && (x(6) == 0)
                            Num_ban2_ci = ci_rate_ban(2) * Num_ban2_1*ci_rate_ling(4)*ci_rate_ling(6) + Num_ban2_1 * (1-ci_rate_ling(4)*ci_rate_ling(6));
                            Num_lingjiangood4 = ci_rate_ban(2) * Num_ban2_1*ci_rate_ling(4)*ci_rate_ling(6) + Num_ban2_1 * (1-ci_rate_ling(4)) * ci_rate_ling(6);
                            Num_lingjiangood5 = Num_ban2_ci;
                            Num_lingjiangood6 = ci_rate_ban(2) * Num_ban2_1*ci_rate_ling(4)*ci_rate_ling(6) + Num_ban2_1 * (1-ci_rate_ling(6)) * ci_rate_ling(4);
                        else
                            if (x(4) == 0) && (x(5) == 0) && (x(6) == 1)
                                Num_ban2_ci = ci_rate_ban(2) * Num_ban2_1*ci_rate_ling(4)*ci_rate_ling(5) + Num_ban2_1 * (1-ci_rate_ling(4)*ci_rate_ling(5));
                                Num_lingjiangood4 = ci_rate_ban(2) * Num_ban2_1*ci_rate_ling(4)*ci_rate_ling(5) + Num_ban2_1 * (1-ci_rate_ling(4)) * ci_rate_ling(5);
                                Num_lingjiangood5 = ci_rate_ban(2) * Num_ban2_1*ci_rate_ling(4)*ci_rate_ling(5) + Num_ban2_1 * (1-ci_rate_ling(5)) * ci_rate_ling(4);
                                Num_lingjiangood6 = Num_ban2_ci;
                            else
                                Num_ban2_ci = ci_rate_ban(2) * Num_ban2_1*ci_rate_ling(4)*ci_rate_ling(5)*ci_rate_ling(6) + Num_ban2_1 * (1-ci_rate_ling(4)*ci_rate_ling(5)*ci_rate_ling(6));
                                Num_lingjiangood4 = ci_rate_ban(2) * Num_ban2_1*ci_rate_ling(4)*ci_rate_ling(5)*ci_rate_ling(6)  + Num_ban2_1 * (1-ci_rate_ling(4)) * (1-ci_rate_ling(5)*ci_rate_ling(6));
                                Num_lingjiangood5 = ci_rate_ban(2) * Num_ban2_1*ci_rate_ling(4)*ci_rate_ling(5)*ci_rate_ling(6)  + Num_ban2_1 * (1-ci_rate_ling(5)) * (1-ci_rate_ling(4)*ci_rate_ling(6));
                                Num_lingjiangood6 = ci_rate_ban(2) * Num_ban2_1*ci_rate_ling(4)*ci_rate_ling(5)*ci_rate_ling(6)  + Num_ban2_1 * (1-ci_rate_ling(6)) * (1-ci_rate_ling(4)*ci_rate_ling(5));
                            end
                        end
                    end
                end
            end
        end
    end
    
    if x(10) == 1 % If inspected, the final semi-finished product quantity is the number of good products
        Num_ban2_final = Num_ban2_1 - Num_ban2_ci;
    else % If not inspected, the semi-finished product quantity is the total quantity
        Num_ban2_final = Num_ban2_1;
    end
    
    
    % Semi-finished product 3
    Num_ban3_1 = min(lingjianshuliang(7:8));
    ban3chengben = Num_ban3_1 * 8 + Num_ban3_1 * 4 * x(11); % Cost refers to assembly cost + inspection cost
    if (x(7) == 1) && (x(8) == 1)
        Num_ban3_ci = ci_rate_ban(3) * Num_ban3_1;
        Num_lingjiangood7 = Num_ban3_ci;
        Num_lingjiangood8 = Num_ban3_ci;
    else
        if (x(7) == 1) && (x(8) == 0)
            Num_ban3_ci = ci_rate_ban(3) * Num_ban3_1*(1-ci_rate_ling(7)) + Num_ban3_1 * ci_rate_ling(8);
            Num_lingjiangood7 = Num_ban3_ci;
            Num_lingjiangood8 = ci_rate_ban(3) * Num_ban3_1*(1-ci_rate_ling(7));
        else
            if (x(7) == 0) && (x(8) == 1)
                Num_ban3_ci = ci_rate_ban(3) * Num_ban3_1*(1-ci_rate_ling(8)) + Num_ban3_1 * ci_rate_ling(7);
                Num_lingjiangood7 = ci_rate_ban(3) * Num_ban3_1*(1-ci_rate_ling(8));
                Num_lingjiangood8 = Num_ban3_ci;
            else
                Num_ban3_ci = ci_rate_ban(3) * Num_ban3_1*(1-ci_rate_ling(7))*(1-ci_rate_ling(8)) + Num_ban3_1 * (1-ci_rate_ling(7))*(1-ci_rate_ling(8));
                Num_lingjiangood7 = ci_rate_ban(3) * Num_ban3_1*(1-ci_rate_ling(7))*(1-ci_rate_ling(8)) + Num_ban3_1 * (1-ci_rate_ling(7))*ci_rate_ling(8);
                Num_lingjiangood8 = ci_rate_ban(3) * Num_ban3_1*(1-ci_rate_ling(7))*(1-ci_rate_ling(8)) + Num_ban3_1 * (1-ci_rate_ling(8))*ci_rate_ling(7);
            end
        end
    end
    
    
    if x(11) == 1 % If inspected, the final semi-finished product quantity is the number of good products
        Num_ban3_final = Num_ban3_1 - Num_ban3_ci;
    else % Otherwise, if not inspected, the semi-finished product quantity is the total quantity
        Num_ban3_final = Num_ban3_1;
    end
    
    if x(12) == 1 % Calculation for disassembling semi-finished product 1
        chaiban1 = N_ban1_ci * 6;
    else
        chaiban1 = 0;
    end

    if x(13) == 1 % Calculation for disassembling semi-finished product 2
        chaiban2 = Num_ban2_ci * 6;
    else
        chaiban2 = 0;
    end

    if x(14) == 1 % Calculation for disassembling semi-finished product 3
        chaiban3 = Num_ban3_ci * 6;
    else
        chaiban3 = 0;
    end
    
    Num_finalcheng = min([N_ban1_final, Num_ban2_final, Num_ban3_final]); % Final product quantity
    chengpinchengben = Num_finalcheng * 8 + Num_finalcheng * 4 * x(15); % Assembly and inspection cost of finished product
    
    % Calculate defective quantity based on the number of finished products
    if (x(9) == 1) && (x(10) == 1) && (x(11) == 1) % If all semi-finished products are inspected
        p_bangood_1 = 1;
        p_banbad_1 = 0;
        p_bangood_2 = 1;
        p_banbad_2 = 0;
        p_bangood_3 = 1;
        p_banbad_3 = 0;
        
        Num_cheng_ci = ci_rate_cheng * Num_finalcheng;
        Num_bangood_ci1 = Num_cheng_ci;
        Num_bangood_ci2 = Num_cheng_ci;
        Num_bangood_ci3 = Num_cheng_ci;
    else
        % First calculate the proportion of good and defective semi-finished products if not inspected
        p_bangood_1 = (Num_ban1_1 - N_ban1_ci) / Num_ban1_1;
        p_banbad_1 = N_ban1_ci / Num_ban1_1;
        p_bangood_2 = (Num_ban2_1 - Num_ban2_ci) / Num_ban2_1;
        p_banbad_2 = Num_ban2_ci / Num_ban2_1;
        p_bangood_3 = (Num_ban3_1 - Num_ban3_ci) / Num_ban3_1;
        p_banbad_3 = Num_ban3_ci / Num_ban3_1;
    
        % Then perform case-by-case calculations
        if (x(9) == 1) && (x(10) == 1) && (x(11) == 0)
            Num_cheng_ci = ci_rate_cheng * Num_finalcheng*p_bangood_3 + Num_finalcheng * p_banbad_3;
            Num_bangood_ci1 = Num_cheng_ci;
            Num_bangood_ci2 = Num_cheng_ci;
            Num_bangood_ci3 = ci_rate_cheng * Num_finalcheng*p_bangood_3;
        else
            if (x(9) == 1) && (x(10) == 0) && (x(11) == 1)
                Num_cheng_ci = ci_rate_cheng * Num_finalcheng*p_bangood_2 + Num_finalcheng * p_banbad_2;
                Num_bangood_ci1 = Num_cheng_ci;
                Num_bangood_ci2 = ci_rate_cheng * Num_finalcheng*p_bangood_2;
                Num_bangood_ci3 = Num_cheng_ci;
            else
                if (x(9) == 0) && (x(10) == 1) && (x(11) == 1)
                    Num_cheng_ci = ci_rate_cheng * Num_finalcheng*p_bangood_1 + Num_finalcheng * p_banbad_1;
                    Num_bangood_ci1 = ci_rate_cheng * Num_finalcheng*p_bangood_1;
                    Num_bangood_ci2 = Num_cheng_ci;
                    Num_bangood_ci3 = Num_cheng_ci;
                else
    
                    % Continue case-by-case calculations
                    if (x(9) == 1) && (x(10) == 0) && (x(11) == 0)
                        Num_cheng_ci = ci_rate_cheng * Num_finalcheng*p_bangood_2*p_bangood_3 + Num_finalcheng * (1-p_bangood_2*p_bangood_3);
                        Num_bangood_ci1 = Num_cheng_ci;
                        Num_bangood_ci2 = 0.1 * Num_finalcheng*p_bangood_2*p_bangood_3 + Num_finalcheng * p_bangood_2 * (1-p_bangood_3);
                        Num_bangood_ci3 = 0.1 * Num_finalcheng*p_bangood_2*p_bangood_3 + Num_finalcheng * p_bangood_3 * (1-p_bangood_2);
                    else
                        if (x(9) == 0) && (x(10) == 1) && (x(11) == 0)
                            Num_cheng_ci = ci_rate_cheng * Num_finalcheng*p_bangood_1*p_bangood_3 + Num_finalcheng * (1-p_bangood_1*p_bangood_3);
                            Num_bangood_ci1 = ci_rate_cheng * Num_finalcheng*p_bangood_1*p_bangood_3 + Num_finalcheng * p_bangood_1 * (1-p_bangood_3);
                            Num_bangood_ci2 = Num_cheng_ci;
                            Num_bangood_ci3 = ci_rate_cheng * Num_finalcheng*p_bangood_1*p_bangood_3 + Num_finalcheng * p_bangood_3 * (1-p_bangood_1);
                        else
                            if (x(9) == 0) && (x(10) == 0) && (x(11) == 1)
                                Num_cheng_ci = ci_rate_cheng * Num_finalcheng*p_bangood_1*p_bangood_2 + Num_finalcheng * (1-p_bangood_1*p_bangood_2);
                                Num_bangood_ci1 = ci_rate_cheng * Num_finalcheng*p_bangood_1*p_bangood_2 + Num_finalcheng * p_bangood_1 * (1-p_bangood_2);
                                Num_bangood_ci2 = ci_rate_cheng * Num_finalcheng*p_bangood_1*p_bangood_2 + Num_finalcheng * p_bangood_2 * (1-p_bangood_1);
                                Num_bangood_ci3 = Num_cheng_ci;
    
                            % Last case
                            else
                                Num_cheng_ci = ci_rate_cheng * Num_finalcheng*p_bangood_1*p_bangood_2*p_bangood_3 + Num_finalcheng * (1-p_bangood_1*p_bangood_2*p_bangood_3);
                                Num_bangood_ci1 = ci_rate_cheng * Num_finalcheng*p_bangood_1*p_bangood_2*p_bangood_3 + Num_finalcheng * p_bangood_1 * (1-p_bangood_2*p_bangood_3);
                                Num_bangood_ci2 = ci_rate_cheng * Num_finalcheng*p_bangood_1*p_bangood_2*p_bangood_3 + Num_finalcheng * p_bangood_2 * (1-p_bangood_1*p_bangood_3);
                                Num_bangood_ci3 = ci_rate_cheng * Num_finalcheng*p_bangood_1*p_bangood_2*p_bangood_3 + Num_finalcheng * p_bangood_3 * (1-p_bangood_1*p_bangood_2);
                            end
                        end
                    end
                end
            end
        end
    end

    
    
    if x(15) == 1
        shouyi = 200 * (Num_finalcheng - Num_cheng_ci); % Only sell good products, earning this amount
        chengpinchaichengben = Num_cheng_ci * 10 * x(16); % No replacement cost, as defective products are not sold, only disassembly cost
    else
        shouyi = 200 * Num_finalcheng; % Earn more because defective products are also sold
        chengpinchaichengben = Num_cheng_ci * 200 + Num_cheng_ci * 40 + Num_cheng_ci * 10 * x(16); % Includes replacement cost, return cost, and disassembly cost
    end
    
    % -----
    if x(12) == 1
        Num_feedback_part_1 = Num_lingjiangood1 * lingjiandanjija(1) + Num_lingjiangood2 * lingjiandanjija(2) + Num_lingjiangood3 * lingjiandanjija(3);
    else
        Num_feedback_part_1 = 0;
    end


    % -----
    if x(13) == 1
        Num_feedback_part_2 = Num_lingjiangood4 * lingjiandanjija(4) + Num_lingjiangood5 * lingjiandanjija(5) + Num_lingjiangood6 * lingjiandanjija(6);
    else
        Num_feedback_part_2 = 0;
    end


    % -----
    if x(14) == 1
        Num_feedback_part_3 = Num_lingjiangood7 * lingjiandanjija(7) + Num_lingjiangood8 * lingjiandanjija(8);
    else
        Num_feedback_part_3 = 0;
    end

    % -----
    if x(16) == 1
        Num_feedback_part_4 = Num_bangood_ci1 * sum(lingjiandanjija(1:3)) * p_bangood_1 + Num_bangood_ci2 * sum(lingjiandanjija(4:6)) * p_bangood_2 + Num_bangood_ci3 * sum(lingjiandanjija(7:8)) * p_bangood_3;
    else
        Num_feedback_part_4 = 0;
    end

    chengben_sum = sum(lingjianchenben) + ban1chengben + ban2chengben + ban3chengben + ...
                   chaiban1 + chaiban2 + chaiban3 + ...
                   chengpinchengben + chengpinchaichengben - ...
                   shouyi - Num_feedback_part_1 - Num_feedback_part_2 - Num_feedback_part_3 - Num_feedback_part_4;

    results(index, 17) = -chengben_sum;
    results(index, 18) = shouyi;
    results(index, 19) = chengpinchengben;
    results(index, 20) = chengpinchaichengben;
    results(index, 21) = chaiban1;
    results(index, 22) = chaiban2;
    results(index, 23) = chaiban3;
    results(index, 24) = ban1chengben;
    results(index, 25) = ban2chengben;
    results(index, 26) = ban3chengben;
    results(index, 27:34) = lingjianchenben;
    results(index, 35) = Num_feedback_part_1;
    results(index, 36) = Num_feedback_part_2;
    results(index, 37) = Num_feedback_part_3;
    results(index, 38) = Num_feedback_part_4;

    results(index, 1:16) = x;

end

sheet_name = 'sheet2';
writecell(header, 'Numeric program 2 calculates the updated results.xlsx', 'Sheet', sheet_name, 'Range', 'A1');

sortedResults = sortrows(results, 17);
writematrix(sortedResults, 'Numeric program 2 calculates the updated results.xlsx', 'Sheet', sheet_name, 'Range', 'A2');


% Plot charts for total cost and revenue
figure;
subplot(2,1,1);
scatter(sortedResults(:, 1), sortedResults(:, 17), 'filled');
title('Total Cost per Decision');
xlabel('Decision Index');
ylabel('Total Cost');
grid on;

subplot(2,1,2); 
scatter(sortedResults(:, 1), sortedResults(:, 18), 'filled');
title('Revenue per Decision');
xlabel('Decision Index');
ylabel('Revenue');
grid on;


% Plot histograms for cost and revenue distribution
figure;
subplot(1,2,1);
histogram(sortedResults(:, 17), 50);
title('Total Cost Distribution');
xlabel('Total Cost');
ylabel('Frequency');
grid on;

subplot(1,2,2); 
histogram(sortedResults(:, 18), 50);
title('Revenue Distribution');
xlabel('Revenue');
ylabel('Frequency');
grid on;
