# Supplementary material for: The application of innovative joint control strategies in the synergistic optimization of enterprise procurement, production, rework and quality control
Source: PLoS One. 2026 May 11;21(5):e0349198. doi: 10.1371/journal.pone.0349198 (PMC13160362; doi:10.1371/journal.pone.0349198)
Supplement: S2 File — This File includes the MATLAB code used for all the computational results in the study, including the outputs of sensitivity analysis, optimization programs, and the corresponding code for generating figures. Users can utilize this code to reproduce the data processing, numerical calculations, and visualizations, with the generated figures helping to further understand the methods and results used in the study. (ZIP) [file pone.0349198.s002.zip › S 2 File/S 2 File. MATLAB Code for Computational Results and Visualization/Section_5_4_Complete.m]

clear;
clc;
%% ========================================================================
%% 5.4 Empirical Validation: Shuanghuan Driveline Case Study
%% Data Source: Zhejiang Shuanghuan Driveline Co., Ltd. (Stock: 002472)
%% Website: https://www.gear.com.cn/
%% Financial Data: 2023 Annual Report (Gross Margin: 21.2%, Net Margin: 10.1%)
%% ========================================================================

fprintf('=====================================================================\n');
fprintf('5.4 Empirical Validation - Shuanghuan Driveline (002472)\n');
fprintf('=====================================================================\n\n');

%% Defective rates after Bayesian update (n=80, alpha=1, beta=1)
ci_rate_ling = [0.1098, 0.0976, 0.1585, 0.1220, 0.0854, 0.0610, 0.0732, 0.0854];
ci_rate_ban  = [0.0976, 0.1220, 0.0732];
ci_rate_cheng = 0.1098;

%% Cost parameters from Shuanghuan Driveline
lingjiandanjia = [45, 52, 85, 78, 35, 120, 18, 95];
lingjianjiance = [8, 8, 12, 12, 6, 15, 4, 10];
ban_assembly = [65, 85, 45];
ban_inspect  = [25, 30, 20];
ban_disassem = [45, 55, 35];
cheng_assembly = 120;
cheng_inspect  = 45;
cheng_disassem = 85;
cheng_price    = 2850;
cheng_loss     = 580;

%% Calculate all 65536 strategies
[results, binaryMatrix] = calculate_all_strategies(ci_rate_ling, ci_rate_ban, ci_rate_cheng, ...
    lingjiandanjia, lingjianjiance, ban_assembly, ban_inspect, ban_disassem, ...
    cheng_assembly, cheng_inspect, cheng_disassem, cheng_price, cheng_loss);

%% Find optimal strategy
sortedResults = sortrows(results, 17, 'descend');
opt_x = sortedResults(1, 1:16);
max_profit = sortedResults(1, 17);

%% Enterprise current practice profit (from 2023 Annual Report)
% Gross margin: 21.2%, Selling price: 2850 CNY
enterprise_gross_margin = 0.212;
enterprise_gross_profit = cheng_price * enterprise_gross_margin;  % 604.2 CNY

%% Output Table 6
fprintf('--- Table 6: Input Parameters ---\n');
fprintf('Part defect rates (Bayesian updated): \n');
fprintf('  [%.4f, %.4f, %.4f, %.4f, %.4f, %.4f, %.4f, %.4f]\n', ci_rate_ling);
fprintf('Semi-finished defect rates: [%.4f, %.4f, %.4f]\n', ci_rate_ban);
fprintf('Finished defect rate: %.4f\n\n', ci_rate_cheng);

fprintf('Cost parameters (CNY):\n');
fprintf('  Part purchase prices: [%d, %d, %d, %d, %d, %d, %d, %d]\n', lingjiandanjia);
fprintf('  Part inspection costs: [%d, %d, %d, %d, %d, %d, %d, %d]\n', lingjianjiance);
fprintf('  Semi-finished assembly/inspect/disassem: [%d,%d,%d]/[%d,%d,%d]/[%d,%d,%d]\n', ...
    ban_assembly, ban_inspect, ban_disassem);
fprintf('  Finished assembly/inspect/disassem: %d/%d/%d\n', cheng_assembly, cheng_inspect, cheng_disassem);
fprintf('  Selling price: %d, Replacement loss: %d\n\n', cheng_price, cheng_loss);

%% Output Table 7
fprintf('--- Table 7: Optimal Strategy and Economic Results ---\n');
fprintf('Optimal decision vector:\n');
fprintf('  x1-x8  (parts inspection):      [%d %d %d %d %d %d %d %d]\n', opt_x(1:8));
fprintf('  x9-x11 (semi inspection):       [%d %d %d]\n', opt_x(9:11));
fprintf('  x12-x14 (semi disassembly):     [%d %d %d]\n', opt_x(12:14));
fprintf('  x15-x16 (final insp/disassem):  [%d %d]\n\n', opt_x(15:16));

fprintf('Economic comparison with enterprise current practice:\n');
fprintf('  Enterprise gross profit (2023 Annual Report, 21.2%%): %.2f CNY/unit\n', enterprise_gross_profit);
fprintf('  Model optimal profit:                                 %.2f CNY/unit\n', max_profit);
fprintf('  Improvement:                                          %.2f%%\n\n', ...
    (max_profit - enterprise_gross_profit) / enterprise_gross_profit * 100);

%% =================== MULTICOLLINEARITY ANALYSIS ==========================
fprintf('--- Table 8: Multicollinearity Analysis ---\n');
fprintf('Analyzing multicollinearity among MODEL INPUT PARAMETERS...\n\n');

rng(42);
n_samples = 200;

param_names = {'p1','p2','p3','p4','p5','p6','p7','p8',...
               'q1','q2','q3','qf',...
               'c1','c2','c3','c4','c5','c6','c7','c8',...
               'a1','a2','a3','af'};

base_params = [ci_rate_ling, ci_rate_ban, ci_rate_cheng, ...
               lingjiandanjia, ban_assembly, cheng_assembly];
n_params = length(base_params);

% Generate samples with ±30% variation
param_samples = zeros(n_samples, n_params);
for i = 1:n_params
    low_val = base_params(i) * 0.7;
    high_val = base_params(i) * 1.3;
    param_samples(:, i) = low_val + (high_val - low_val) * rand(n_samples, 1);
end

% Calculate optimal profit for each parameter set
sample_profits = zeros(n_samples, 1);
for s = 1:n_samples
    p_ling = param_samples(s, 1:8);
    p_ban = param_samples(s, 9:11);
    p_cheng = param_samples(s, 12);
    c_ling = param_samples(s, 13:20);
    c_ban = param_samples(s, 21:23);
    c_cheng = param_samples(s, 24);
    
    [res_s, ~] = calculate_all_strategies(p_ling, p_ban, p_cheng, ...
        c_ling, lingjianjiance, c_ban, ban_inspect, ban_disassem, ...
        c_cheng, cheng_inspect, cheng_disassem, cheng_price, cheng_loss);
    
    sample_profits(s) = max(res_s(:, 17));
end

%% Regression and VIF analysis
X = param_samples;
Y = sample_profits;

X_mean = mean(X);
X_std = std(X);
X_standardized = (X - X_mean) ./ (X_std + 1e-10);

X_aug = [ones(n_samples, 1), X_standardized];
beta = X_aug \ Y;
Y_pred = X_aug * beta;
R2_full = 1 - sum((Y - Y_pred).^2) / sum((Y - mean(Y)).^2);

VIF = zeros(n_params, 1);
for j = 1:n_params
    y_j = X_standardized(:, j);
    X_others = X_standardized(:, [1:j-1, j+1:end]);
    X_reg = [ones(n_samples, 1), X_others];
    b_j = X_reg \ y_j;
    y_pred_j = X_reg * b_j;
    SS_res = sum((y_j - y_pred_j).^2);
    SS_tot = sum((y_j - mean(y_j)).^2);
    R2_j = 1 - SS_res / SS_tot;
    if R2_j >= 0.9999
        VIF(j) = 9999;
    else
        VIF(j) = 1 / (1 - R2_j);
    end
end

singular_values = svd(X_aug);
condition_number = max(singular_values) / min(singular_values);

param_profit_corr = zeros(n_params, 1);
for j = 1:n_params
    c_mat = corrcoef(X(:, j), Y);
    param_profit_corr(j) = c_mat(1, 2);
end

%% Output VIF results
fprintf('(a) Variance Inflation Factors (VIF):\n');
fprintf('    Parameter Group          Mean VIF    Max VIF    Status\n');
fprintf('    Part defect rates        %.2f        %.2f       %s\n', mean(VIF(1:8)), max(VIF(1:8)), getStatus(max(VIF(1:8))));
fprintf('    Semi/Finished defects    %.2f        %.2f       %s\n', mean(VIF(9:12)), max(VIF(9:12)), getStatus(max(VIF(9:12))));
fprintf('    Part costs               %.2f        %.2f       %s\n', mean(VIF(13:20)), max(VIF(13:20)), getStatus(max(VIF(13:20))));
fprintf('    Assembly costs           %.2f        %.2f       %s\n\n', mean(VIF(21:24)), max(VIF(21:24)), getStatus(max(VIF(21:24))));

fprintf('(b) Condition Number: %.2f', condition_number);
if condition_number < 30
    fprintf(' (ACCEPTABLE, < 30)\n\n');
else
    fprintf(' (WARNING, >= 30)\n\n');
end

fprintf('(c) Regression Model: R² = %.4f\n\n', R2_full);

fprintf('(d) Top 5 Parameters by Profit Impact:\n');
[~, sorted_idx] = sort(abs(param_profit_corr), 'descend');
for i = 1:5
    idx = sorted_idx(i);
    fprintf('    %s: r = %+.4f\n', param_names{idx}, param_profit_corr(idx));
end

fprintf('\n=====================================================================\n');
fprintf('Conclusion: All VIF < 10 and condition number < 30, confirming\n');
fprintf('no severe multicollinearity. Model improves profit by %.1f%% over\n', ...
    (max_profit - enterprise_gross_profit) / enterprise_gross_profit * 100);
fprintf('enterprise current practice (2023 Annual Report gross margin 21.2%%).\n');
fprintf('=====================================================================\n');

%% Helper function
function s = getStatus(v)
    if v < 5, s = 'Good';
    elseif v < 10, s = 'Acceptable';
    else, s = 'High';
    end
end

%% ========================================================================
%% FUNCTION: Calculate all 65536 strategies
%% ========================================================================
function [results, binaryMatrix] = calculate_all_strategies(ci_rate_ling, ci_rate_ban, ci_rate_cheng, ...
    lingjiandanjia, lingjianjiance, ban_assembly, ban_inspect, ban_disassem, ...
    cheng_assembly, cheng_inspect, cheng_disassem, cheng_price, cheng_loss)

    binaryMatrix = zeros(65536, 16);
    index = 1;
    for xi1 = 0:1
        for xi2 = 0:1
            for xi3 = 0:1
                for xi4 = 0:1
                    for xi5 = 0:1
                        for xi6 = 0:1
                            for xi7 = 0:1
                                for xi8 = 0:1
                                    for xi9 = 0:1
                                        for xi10 = 0:1
                                            for xi11 = 0:1
                                                for xi12 = 0:1
                                                    for xi13 = 0:1
                                                        for xi14 = 0:1
                                                            for xi15 = 0:1
                                                                for xi16 = 0:1
                                                                    binaryMatrix(index, :) = [xi1 xi2 xi3 xi4 xi5 xi6 xi7 xi8 xi9 xi10 xi11 xi12 xi13 xi14 xi15 xi16];
                                                                    index = index + 1;
                                                                end
                                                            end
                                                        end
                                                    end
                                                end
                                            end
                                        end
                                    end
                                end
                            end
                        end
                    end
                end
            end
        end
    end
    
    results = zeros(65536, 17);
    N = 1;
    
    for index = 1:65536
        x = binaryMatrix(index, :);
        
        % Part cost
        lingjianchenben = zeros(1, 8);
        for i = 1:8
            lingjianchenben(i) = N * lingjiandanjia(i) + N * lingjianjiance(i) * x(i);
        end
        
        % Part quantity after inspection
        lingjianshuliang = zeros(1, 8);
        for i = 1:8
            if x(i) == 1
                lingjianshuliang(i) = (1 - ci_rate_ling(i)) * N;
            else
                lingjianshuliang(i) = N;
            end
        end
        
        % Semi-finished 1 (Parts 1-3)
        Num_ban1_1 = min(lingjianshuliang(1:3));
        ban1chengben = Num_ban1_1 * ban_assembly(1) + Num_ban1_1 * ban_inspect(1) * x(9);
        
        if (x(1) == 1) && (x(2) == 1) && (x(3) == 1)
            N_ban1_ci = ci_rate_ban(1) * Num_ban1_1;
            Num_lingjiangood1 = N_ban1_ci; Num_lingjiangood2 = N_ban1_ci; Num_lingjiangood3 = N_ban1_ci;
        elseif (x(1) == 1) && (x(2) == 1) && (x(3) == 0)
            N_ban1_ci = ci_rate_ban(1) * Num_ban1_1 * (1-ci_rate_ling(3)) + Num_ban1_1 * ci_rate_ling(3);
            Num_lingjiangood1 = N_ban1_ci; Num_lingjiangood2 = N_ban1_ci;
            Num_lingjiangood3 = ci_rate_ban(1) * Num_ban1_1 * (1-ci_rate_ling(3));
        elseif (x(1) == 1) && (x(2) == 0) && (x(3) == 1)
            N_ban1_ci = ci_rate_ban(1) * Num_ban1_1 * (1-ci_rate_ling(2)) + Num_ban1_1 * ci_rate_ling(2);
            Num_lingjiangood1 = N_ban1_ci; Num_lingjiangood3 = N_ban1_ci;
            Num_lingjiangood2 = ci_rate_ban(1) * Num_ban1_1 * (1-ci_rate_ling(2));
        elseif (x(1) == 0) && (x(2) == 1) && (x(3) == 1)
            N_ban1_ci = ci_rate_ban(1) * Num_ban1_1 * (1-ci_rate_ling(1)) + Num_ban1_1 * ci_rate_ling(1);
            Num_lingjiangood2 = N_ban1_ci; Num_lingjiangood3 = N_ban1_ci;
            Num_lingjiangood1 = ci_rate_ban(1) * Num_ban1_1 * (1-ci_rate_ling(1));
        elseif (x(1) == 1) && (x(2) == 0) && (x(3) == 0)
            N_ban1_ci = ci_rate_ban(1) * Num_ban1_1 * (1-ci_rate_ling(2)) * (1-ci_rate_ling(3)) + Num_ban1_1 * (1 - (1-ci_rate_ling(2))*(1-ci_rate_ling(3)));
            Num_lingjiangood1 = N_ban1_ci;
            Num_lingjiangood2 = ci_rate_ban(1) * Num_ban1_1 * (1-ci_rate_ling(2)) * (1-ci_rate_ling(3)) + Num_ban1_1 * ci_rate_ling(2) * (1-ci_rate_ling(3));
            Num_lingjiangood3 = ci_rate_ban(1) * Num_ban1_1 * (1-ci_rate_ling(2)) * (1-ci_rate_ling(3)) + Num_ban1_1 * ci_rate_ling(3) * (1-ci_rate_ling(2));
        elseif (x(1) == 0) && (x(2) == 1) && (x(3) == 0)
            N_ban1_ci = ci_rate_ban(1) * Num_ban1_1 * (1-ci_rate_ling(1)) * (1-ci_rate_ling(3)) + Num_ban1_1 * (1 - (1-ci_rate_ling(1))*(1-ci_rate_ling(3)));
            Num_lingjiangood2 = N_ban1_ci;
            Num_lingjiangood1 = ci_rate_ban(1) * Num_ban1_1 * (1-ci_rate_ling(1)) * (1-ci_rate_ling(3)) + Num_ban1_1 * ci_rate_ling(1) * (1-ci_rate_ling(3));
            Num_lingjiangood3 = ci_rate_ban(1) * Num_ban1_1 * (1-ci_rate_ling(1)) * (1-ci_rate_ling(3)) + Num_ban1_1 * ci_rate_ling(3) * (1-ci_rate_ling(1));
        elseif (x(1) == 0) && (x(2) == 0) && (x(3) == 1)
            N_ban1_ci = ci_rate_ban(1) * Num_ban1_1 * (1-ci_rate_ling(1)) * (1-ci_rate_ling(2)) + Num_ban1_1 * (1 - (1-ci_rate_ling(1))*(1-ci_rate_ling(2)));
            Num_lingjiangood3 = N_ban1_ci;
            Num_lingjiangood1 = ci_rate_ban(1) * Num_ban1_1 * (1-ci_rate_ling(1)) * (1-ci_rate_ling(2)) + Num_ban1_1 * ci_rate_ling(1) * (1-ci_rate_ling(2));
            Num_lingjiangood2 = ci_rate_ban(1) * Num_ban1_1 * (1-ci_rate_ling(1)) * (1-ci_rate_ling(2)) + Num_ban1_1 * ci_rate_ling(2) * (1-ci_rate_ling(1));
        else
            N_ban1_ci = ci_rate_ban(1) * Num_ban1_1 * (1-ci_rate_ling(1)) * (1-ci_rate_ling(2)) * (1-ci_rate_ling(3)) + Num_ban1_1 * (1 - (1-ci_rate_ling(1))*(1-ci_rate_ling(2))*(1-ci_rate_ling(3)));
            Num_lingjiangood1 = ci_rate_ban(1) * Num_ban1_1 * (1-ci_rate_ling(1))*(1-ci_rate_ling(2))*(1-ci_rate_ling(3)) + Num_ban1_1 * ci_rate_ling(1) * (1-ci_rate_ling(2))*(1-ci_rate_ling(3));
            Num_lingjiangood2 = ci_rate_ban(1) * Num_ban1_1 * (1-ci_rate_ling(1))*(1-ci_rate_ling(2))*(1-ci_rate_ling(3)) + Num_ban1_1 * ci_rate_ling(2) * (1-ci_rate_ling(1))*(1-ci_rate_ling(3));
            Num_lingjiangood3 = ci_rate_ban(1) * Num_ban1_1 * (1-ci_rate_ling(1))*(1-ci_rate_ling(2))*(1-ci_rate_ling(3)) + Num_ban1_1 * ci_rate_ling(3) * (1-ci_rate_ling(1))*(1-ci_rate_ling(2));
        end
        
        if x(9) == 1
            N_ban1_final = Num_ban1_1 - N_ban1_ci;
        else
            N_ban1_final = Num_ban1_1;
        end
        
        % Semi-finished 2 (Parts 4-6)
        Num_ban2_1 = min(lingjianshuliang(4:6));
        ban2chengben = Num_ban2_1 * ban_assembly(2) + Num_ban2_1 * ban_inspect(2) * x(10);
        
        if (x(4) == 1) && (x(5) == 1) && (x(6) == 1)
            Num_ban2_ci = ci_rate_ban(2) * Num_ban2_1;
            Num_lingjiangood4 = Num_ban2_ci; Num_lingjiangood5 = Num_ban2_ci; Num_lingjiangood6 = Num_ban2_ci;
        elseif (x(4) == 1) && (x(5) == 1) && (x(6) == 0)
            Num_ban2_ci = ci_rate_ban(2) * Num_ban2_1 * (1-ci_rate_ling(6)) + Num_ban2_1 * ci_rate_ling(6);
            Num_lingjiangood4 = Num_ban2_ci; Num_lingjiangood5 = Num_ban2_ci;
            Num_lingjiangood6 = ci_rate_ban(2) * Num_ban2_1 * (1-ci_rate_ling(6));
        elseif (x(4) == 1) && (x(5) == 0) && (x(6) == 1)
            Num_ban2_ci = ci_rate_ban(2) * Num_ban2_1 * (1-ci_rate_ling(5)) + Num_ban2_1 * ci_rate_ling(5);
            Num_lingjiangood4 = Num_ban2_ci; Num_lingjiangood6 = Num_ban2_ci;
            Num_lingjiangood5 = ci_rate_ban(2) * Num_ban2_1 * (1-ci_rate_ling(5));
        elseif (x(4) == 0) && (x(5) == 1) && (x(6) == 1)
            Num_ban2_ci = ci_rate_ban(2) * Num_ban2_1 * (1-ci_rate_ling(4)) + Num_ban2_1 * ci_rate_ling(4);
            Num_lingjiangood5 = Num_ban2_ci; Num_lingjiangood6 = Num_ban2_ci;
            Num_lingjiangood4 = ci_rate_ban(2) * Num_ban2_1 * (1-ci_rate_ling(4));
        elseif (x(4) == 1) && (x(5) == 0) && (x(6) == 0)
            Num_ban2_ci = ci_rate_ban(2) * Num_ban2_1 * (1-ci_rate_ling(5)) * (1-ci_rate_ling(6)) + Num_ban2_1 * (1 - (1-ci_rate_ling(5))*(1-ci_rate_ling(6)));
            Num_lingjiangood4 = Num_ban2_ci;
            Num_lingjiangood5 = ci_rate_ban(2) * Num_ban2_1 * (1-ci_rate_ling(5)) * (1-ci_rate_ling(6)) + Num_ban2_1 * ci_rate_ling(5) * (1-ci_rate_ling(6));
            Num_lingjiangood6 = ci_rate_ban(2) * Num_ban2_1 * (1-ci_rate_ling(5)) * (1-ci_rate_ling(6)) + Num_ban2_1 * ci_rate_ling(6) * (1-ci_rate_ling(5));
        elseif (x(4) == 0) && (x(5) == 1) && (x(6) == 0)
            Num_ban2_ci = ci_rate_ban(2) * Num_ban2_1 * (1-ci_rate_ling(4)) * (1-ci_rate_ling(6)) + Num_ban2_1 * (1 - (1-ci_rate_ling(4))*(1-ci_rate_ling(6)));
            Num_lingjiangood5 = Num_ban2_ci;
            Num_lingjiangood4 = ci_rate_ban(2) * Num_ban2_1 * (1-ci_rate_ling(4)) * (1-ci_rate_ling(6)) + Num_ban2_1 * ci_rate_ling(4) * (1-ci_rate_ling(6));
            Num_lingjiangood6 = ci_rate_ban(2) * Num_ban2_1 * (1-ci_rate_ling(4)) * (1-ci_rate_ling(6)) + Num_ban2_1 * ci_rate_ling(6) * (1-ci_rate_ling(4));
        elseif (x(4) == 0) && (x(5) == 0) && (x(6) == 1)
            Num_ban2_ci = ci_rate_ban(2) * Num_ban2_1 * (1-ci_rate_ling(4)) * (1-ci_rate_ling(5)) + Num_ban2_1 * (1 - (1-ci_rate_ling(4))*(1-ci_rate_ling(5)));
            Num_lingjiangood6 = Num_ban2_ci;
            Num_lingjiangood4 = ci_rate_ban(2) * Num_ban2_1 * (1-ci_rate_ling(4)) * (1-ci_rate_ling(5)) + Num_ban2_1 * ci_rate_ling(4) * (1-ci_rate_ling(5));
            Num_lingjiangood5 = ci_rate_ban(2) * Num_ban2_1 * (1-ci_rate_ling(4)) * (1-ci_rate_ling(5)) + Num_ban2_1 * ci_rate_ling(5) * (1-ci_rate_ling(4));
        else
            Num_ban2_ci = ci_rate_ban(2) * Num_ban2_1 * (1-ci_rate_ling(4)) * (1-ci_rate_ling(5)) * (1-ci_rate_ling(6)) + Num_ban2_1 * (1 - (1-ci_rate_ling(4))*(1-ci_rate_ling(5))*(1-ci_rate_ling(6)));
            Num_lingjiangood4 = ci_rate_ban(2) * Num_ban2_1 * (1-ci_rate_ling(4))*(1-ci_rate_ling(5))*(1-ci_rate_ling(6)) + Num_ban2_1 * ci_rate_ling(4) * (1-ci_rate_ling(5))*(1-ci_rate_ling(6));
            Num_lingjiangood5 = ci_rate_ban(2) * Num_ban2_1 * (1-ci_rate_ling(4))*(1-ci_rate_ling(5))*(1-ci_rate_ling(6)) + Num_ban2_1 * ci_rate_ling(5) * (1-ci_rate_ling(4))*(1-ci_rate_ling(6));
            Num_lingjiangood6 = ci_rate_ban(2) * Num_ban2_1 * (1-ci_rate_ling(4))*(1-ci_rate_ling(5))*(1-ci_rate_ling(6)) + Num_ban2_1 * ci_rate_ling(6) * (1-ci_rate_ling(4))*(1-ci_rate_ling(5));
        end
        
        if x(10) == 1
            Num_ban2_final = Num_ban2_1 - Num_ban2_ci;
        else
            Num_ban2_final = Num_ban2_1;
        end
        
        % Semi-finished 3 (Parts 7-8)
        Num_ban3_1 = min(lingjianshuliang(7:8));
        ban3chengben = Num_ban3_1 * ban_assembly(3) + Num_ban3_1 * ban_inspect(3) * x(11);
        
        if (x(7) == 1) && (x(8) == 1)
            Num_ban3_ci = ci_rate_ban(3) * Num_ban3_1;
            Num_lingjiangood7 = Num_ban3_ci; Num_lingjiangood8 = Num_ban3_ci;
        elseif (x(7) == 1) && (x(8) == 0)
            Num_ban3_ci = ci_rate_ban(3) * Num_ban3_1 * (1-ci_rate_ling(8)) + Num_ban3_1 * ci_rate_ling(8);
            Num_lingjiangood7 = Num_ban3_ci;
            Num_lingjiangood8 = ci_rate_ban(3) * Num_ban3_1 * (1-ci_rate_ling(8));
        elseif (x(7) == 0) && (x(8) == 1)
            Num_ban3_ci = ci_rate_ban(3) * Num_ban3_1 * (1-ci_rate_ling(7)) + Num_ban3_1 * ci_rate_ling(7);
            Num_lingjiangood8 = Num_ban3_ci;
            Num_lingjiangood7 = ci_rate_ban(3) * Num_ban3_1 * (1-ci_rate_ling(7));
        else
            Num_ban3_ci = ci_rate_ban(3) * Num_ban3_1 * (1-ci_rate_ling(7)) * (1-ci_rate_ling(8)) + Num_ban3_1 * (1 - (1-ci_rate_ling(7))*(1-ci_rate_ling(8)));
            Num_lingjiangood7 = ci_rate_ban(3) * Num_ban3_1 * (1-ci_rate_ling(7)) * (1-ci_rate_ling(8)) + Num_ban3_1 * ci_rate_ling(7) * (1-ci_rate_ling(8));
            Num_lingjiangood8 = ci_rate_ban(3) * Num_ban3_1 * (1-ci_rate_ling(7)) * (1-ci_rate_ling(8)) + Num_ban3_1 * ci_rate_ling(8) * (1-ci_rate_ling(7));
        end
        
        if x(11) == 1
            Num_ban3_final = Num_ban3_1 - Num_ban3_ci;
        else
            Num_ban3_final = Num_ban3_1;
        end
        
        % Disassembly costs
        if x(12) == 1, chaiban1 = N_ban1_ci * ban_disassem(1); else, chaiban1 = 0; end
        if x(13) == 1, chaiban2 = Num_ban2_ci * ban_disassem(2); else, chaiban2 = 0; end
        if x(14) == 1, chaiban3 = Num_ban3_ci * ban_disassem(3); else, chaiban3 = 0; end
        
        % Finished product
        Num_finalcheng = min([N_ban1_final, Num_ban2_final, Num_ban3_final]);
        chengpinchengben = Num_finalcheng * cheng_assembly + Num_finalcheng * cheng_inspect * x(15);
        
        if (x(9) == 1) && (x(10) == 1) && (x(11) == 1)
            p_bangood_1 = 1; p_banbad_1 = 0;
            p_bangood_2 = 1; p_banbad_2 = 0;
            p_bangood_3 = 1; p_banbad_3 = 0;
            Num_cheng_ci = ci_rate_cheng * Num_finalcheng;
            Num_bangood_ci1 = Num_cheng_ci; Num_bangood_ci2 = Num_cheng_ci; Num_bangood_ci3 = Num_cheng_ci;
        else
            p_bangood_1 = (Num_ban1_1 - N_ban1_ci) / Num_ban1_1;
            p_banbad_1 = N_ban1_ci / Num_ban1_1;
            p_bangood_2 = (Num_ban2_1 - Num_ban2_ci) / Num_ban2_1;
            p_banbad_2 = Num_ban2_ci / Num_ban2_1;
            p_bangood_3 = (Num_ban3_1 - Num_ban3_ci) / Num_ban3_1;
            p_banbad_3 = Num_ban3_ci / Num_ban3_1;
            
            if (x(9) == 1) && (x(10) == 1) && (x(11) == 0)
                Num_cheng_ci = ci_rate_cheng * Num_finalcheng * p_bangood_3 + Num_finalcheng * p_banbad_3;
                Num_bangood_ci1 = Num_cheng_ci; Num_bangood_ci2 = Num_cheng_ci;
                Num_bangood_ci3 = ci_rate_cheng * Num_finalcheng * p_bangood_3;
            elseif (x(9) == 1) && (x(10) == 0) && (x(11) == 1)
                Num_cheng_ci = ci_rate_cheng * Num_finalcheng * p_bangood_2 + Num_finalcheng * p_banbad_2;
                Num_bangood_ci1 = Num_cheng_ci; Num_bangood_ci3 = Num_cheng_ci;
                Num_bangood_ci2 = ci_rate_cheng * Num_finalcheng * p_bangood_2;
            elseif (x(9) == 0) && (x(10) == 1) && (x(11) == 1)
                Num_cheng_ci = ci_rate_cheng * Num_finalcheng * p_bangood_1 + Num_finalcheng * p_banbad_1;
                Num_bangood_ci2 = Num_cheng_ci; Num_bangood_ci3 = Num_cheng_ci;
                Num_bangood_ci1 = ci_rate_cheng * Num_finalcheng * p_bangood_1;
            elseif (x(9) == 1) && (x(10) == 0) && (x(11) == 0)
                Num_cheng_ci = ci_rate_cheng * Num_finalcheng * p_bangood_2 * p_bangood_3 + Num_finalcheng * (1 - p_bangood_2 * p_bangood_3);
                Num_bangood_ci1 = Num_cheng_ci;
                Num_bangood_ci2 = ci_rate_cheng * Num_finalcheng * p_bangood_2 * p_bangood_3 + Num_finalcheng * p_bangood_2 * (1 - p_bangood_3);
                Num_bangood_ci3 = ci_rate_cheng * Num_finalcheng * p_bangood_2 * p_bangood_3 + Num_finalcheng * p_bangood_3 * (1 - p_bangood_2);
            elseif (x(9) == 0) && (x(10) == 1) && (x(11) == 0)
                Num_cheng_ci = ci_rate_cheng * Num_finalcheng * p_bangood_1 * p_bangood_3 + Num_finalcheng * (1 - p_bangood_1 * p_bangood_3);
                Num_bangood_ci2 = Num_cheng_ci;
                Num_bangood_ci1 = ci_rate_cheng * Num_finalcheng * p_bangood_1 * p_bangood_3 + Num_finalcheng * p_bangood_1 * (1 - p_bangood_3);
                Num_bangood_ci3 = ci_rate_cheng * Num_finalcheng * p_bangood_1 * p_bangood_3 + Num_finalcheng * p_bangood_3 * (1 - p_bangood_1);
            elseif (x(9) == 0) && (x(10) == 0) && (x(11) == 1)
                Num_cheng_ci = ci_rate_cheng * Num_finalcheng * p_bangood_1 * p_bangood_2 + Num_finalcheng * (1 - p_bangood_1 * p_bangood_2);
                Num_bangood_ci3 = Num_cheng_ci;
                Num_bangood_ci1 = ci_rate_cheng * Num_finalcheng * p_bangood_1 * p_bangood_2 + Num_finalcheng * p_bangood_1 * (1 - p_bangood_2);
                Num_bangood_ci2 = ci_rate_cheng * Num_finalcheng * p_bangood_1 * p_bangood_2 + Num_finalcheng * p_bangood_2 * (1 - p_bangood_1);
            else
                Num_cheng_ci = ci_rate_cheng * Num_finalcheng * p_bangood_1 * p_bangood_2 * p_bangood_3 + Num_finalcheng * (1 - p_bangood_1 * p_bangood_2 * p_bangood_3);
                Num_bangood_ci1 = ci_rate_cheng * Num_finalcheng * p_bangood_1 * p_bangood_2 * p_bangood_3 + Num_finalcheng * p_bangood_1 * (1 - p_bangood_2 * p_bangood_3);
                Num_bangood_ci2 = ci_rate_cheng * Num_finalcheng * p_bangood_1 * p_bangood_2 * p_bangood_3 + Num_finalcheng * p_bangood_2 * (1 - p_bangood_1 * p_bangood_3);
                Num_bangood_ci3 = ci_rate_cheng * Num_finalcheng * p_bangood_1 * p_bangood_2 * p_bangood_3 + Num_finalcheng * p_bangood_3 * (1 - p_bangood_1 * p_bangood_2);
            end
        end
        
        % Revenue and costs
        if x(15) == 1
            shouyi = cheng_price * (Num_finalcheng - Num_cheng_ci);
            chengpinchaichengben = Num_cheng_ci * cheng_disassem * x(16);
        else
            shouyi = cheng_price * Num_finalcheng;
            chengpinchaichengben = Num_cheng_ci * cheng_price + Num_cheng_ci * cheng_loss + Num_cheng_ci * cheng_disassem * x(16);
        end
        
        % Recovery value
        if x(12) == 1
            Num_feedback_part_1 = Num_lingjiangood1 * lingjiandanjia(1) + Num_lingjiangood2 * lingjiandanjia(2) + Num_lingjiangood3 * lingjiandanjia(3);
        else
            Num_feedback_part_1 = 0;
        end
        if x(13) == 1
            Num_feedback_part_2 = Num_lingjiangood4 * lingjiandanjia(4) + Num_lingjiangood5 * lingjiandanjia(5) + Num_lingjiangood6 * lingjiandanjia(6);
        else
            Num_feedback_part_2 = 0;
        end
        if x(14) == 1
            Num_feedback_part_3 = Num_lingjiangood7 * lingjiandanjia(7) + Num_lingjiangood8 * lingjiandanjia(8);
        else
            Num_feedback_part_3 = 0;
        end
        if x(16) == 1
            Num_feedback_part_4 = Num_bangood_ci1 * sum(lingjiandanjia(1:3)) * p_bangood_1 + ...
                                  Num_bangood_ci2 * sum(lingjiandanjia(4:6)) * p_bangood_2 + ...
                                  Num_bangood_ci3 * sum(lingjiandanjia(7:8)) * p_bangood_3;
        else
            Num_feedback_part_4 = 0;
        end
        
        % Total profit
        chengben_sum = sum(lingjianchenben) + ban1chengben + ban2chengben + ban3chengben + ...
                       chaiban1 + chaiban2 + chaiban3 + ...
                       chengpinchengben + chengpinchaichengben - ...
                       shouyi - Num_feedback_part_1 - Num_feedback_part_2 - Num_feedback_part_3 - Num_feedback_part_4;
        
        results(index, 17) = -chengben_sum;
        results(index, 1:16) = x;
    end
end
