# Supplementary material for: The application of innovative joint control strategies in the synergistic optimization of enterprise procurement, production, rework and quality control
Source: PLoS One. 2026 May 11;21(5):e0349198. doi: 10.1371/journal.pone.0349198 (PMC13160362; doi:10.1371/journal.pone.0349198)
Supplement: S2 File — This File includes the MATLAB code used for all the computational results in the study, including the outputs of sensitivity analysis, optimization programs, and the corresponding code for generating figures. Users can utilize this code to reproduce the data processing, numerical calculations, and visualizations, with the generated figures helping to further understand the methods and results used in the study. (ZIP) [file pone.0349198.s002.zip › S 2 File/S 2 File. MATLAB Code for Computational Results and Visualization/Sensitivity_data_of_numerical_program_1.m]

clear; % Clear the workspace, remove all variables
clc;   % Clear the command window

%% Read data
data = readmatrix('Sensitivity data of numerical program 1.xlsx'); 

%% Define constants
part1_cost = 4; 
part2_cost = 18; 
assembly_fee = 6; 
selling_price = 56; 

% Print the explanation for decision variables
fprintf('x1: Whether spare part 1 is tested, \t 0 means not tested, 1 means tested \n')
fprintf('x2: Whether spare part 2 is tested, \t 0 means not tested, 1 means tested \n')
fprintf('x3: Whether finished product is tested, \t 0 means not tested, 1 means tested \n')
fprintf('x4: Whether defective items are disassembled, \t 0 means not disassembled, 1 means disassembled \n')
fprintf('\n')

%% Define production quantity
production_quantity = 1; 

%% Define sensitivity range
sensitivity = [0, 0.01, 0.02, 0.05, 0.1, 0.2];
profits = zeros(length(sensitivity), 6); 

%% Loop over different situations
for situation = 1:6
    defect_rate_part1 = data(situation, 2); 
    detection_cost_part1 = data(situation, 4); 
    defect_rate_part2 = data(situation, 5);
    detection_cost_part2 = data(situation, 7); 
    defect_rate_product = data(situation, 8);
    detection_cost_product = data(situation, 10); 
    loss_cost_product = data(situation, 12);
    disposal_cost_product = data(situation, 13); 

    % Loop over different defect rate sensitivities
    for sens_idx = 1:length(sensitivity)
        adjusted_defect_rate_part1 = defect_rate_part1 * (1 + sensitivity(sens_idx)); 
        adjusted_defect_rate_part2 = defect_rate_part2 * (1 + sensitivity(sens_idx));
        adjusted_defect_rate_product = defect_rate_product * (1 + sensitivity(sens_idx)); 
        
        results = zeros(16, 12); 
        index = 1; 
        
        % Loop over all decision strategies
        for x1 = 0:1 
            for x2 = 0:1 
                for x3 = 0:1 
                    for x4 = 0:1 
                        
                        % Calculate costs for each part
                        total_cost_part1 = production_quantity * part1_cost + production_quantity * detection_cost_part1 * x1; % Total cost for spare part 1
                        total_cost_part2 = production_quantity * part2_cost + production_quantity * detection_cost_part2 * x2; % Total cost for spare part 2

                        % Calculate the number of valid spare parts based on detection
                        if x1 == 1
                            num_part1 = (1 - adjusted_defect_rate_part1) * production_quantity; 
                        else 
                            num_part1 = production_quantity; 
                        end

                        if x2 == 1 
                            num_part2 = (1 - adjusted_defect_rate_part2) * production_quantity; 
                        else 
                            num_part2 = production_quantity; 
                        end

                        num_products = min([num_part1, num_part2]); % Number of finished products that can be assembled

                        % Total cost for finished product
                        total_cost_product = num_products * assembly_fee + num_products * detection_cost_product * x3; 

                        % Calculate the number of defective finished products and valid spare parts
                        if x1 == 1 && x2 == 1 
                            num_defective_products = adjusted_defect_rate_product * num_products; 
                            num_good_part1 = num_defective_products;
                            num_good_part2 = num_defective_products;
                        elseif x1 == 1 && x2 == 0 
                            num_defective_products = adjusted_defect_rate_product * num_products * (1 - defect_rate_part2) + num_products * defect_rate_part2; 
                            num_good_part1 = num_defective_products; 
                            num_good_part2 = adjusted_defect_rate_product * num_products * (1 - defect_rate_part2); 
                        elseif x1 == 0 && x2 == 1 
                            num_defective_products = adjusted_defect_rate_product * num_products * (1 - defect_rate_part1) + num_products * defect_rate_part1; 
                            num_good_part1 = adjusted_defect_rate_product * num_products * (1 - defect_rate_part1); % Number of valid spare part 1 units
                            num_good_part2 = num_defective_products; 
                        else 
                            num_defective_products = adjusted_defect_rate_product * num_products * (1 - defect_rate_part1) * (1 - defect_rate_part2) + num_products * (1 - ((1 - defect_rate_part1) * (1 - defect_rate_part2))); 
                            num_good_part1 = adjusted_defect_rate_product * num_products * (1 - defect_rate_part1) * (1 - defect_rate_part2) + num_products * defect_rate_part2 * (1 - defect_rate_part1);
                            num_good_part2 = adjusted_defect_rate_product * num_products * (1 - defect_rate_part1) * (1 - defect_rate_part2) + num_products * defect_rate_part1 * (1 - defect_rate_part2); 
                        end

                        % Calculate revenue and disposal cost
                        if x3 == 1 
                            revenue = selling_price * (num_products - num_defective_products);
                            cost_disposal = num_defective_products * disposal_cost_product * x4; 
                        else
                            revenue = selling_price * num_products; 
                            cost_disposal = num_defective_products * selling_price + num_defective_products * loss_cost_product + num_defective_products * disposal_cost_product * x4; 
                        end

                        % Calculate total cost
                        if x4 == 1 
                            total_cost = total_cost_part1 + total_cost_part2 + total_cost_product + cost_disposal - revenue - num_good_part1 * part1_cost - num_good_part2 * part2_cost;
                        else 
                            total_cost = total_cost_part1 + total_cost_part2 + total_cost_product + cost_disposal - revenue;
                        end

                        % Store the results in the result matrix
                        results(index, :) = [x1, x2, x3, x4, -total_cost, ...
                                             total_cost_part1, total_cost_part2, total_cost_product, cost_disposal, ...
                                             revenue, num_good_part1 * part1_cost, num_good_part2 * part2_cost];
                        index = index + 1; 
                    end
                end
            end
        end
        
        % Record the maximum profit
        max_profit = max(results(:, 5)); 
        profits(sens_idx, situation) = max_profit; 
    end
end

% Plot the line chart
figure; 
hold on;
for situation = 1:6
    plot(sensitivity * 100, profits(:, situation), '-o', 'DisplayName', sprintf('Situation %d', situation)); 
end
hold off; 

% Set plot labels and title
xlabel('Defect Rate Sensitivity (%)'); 
ylabel('Total Profit'); 
title('Sensitivity Analysis: Impact of Defect Rate on Total Profit (Increasing Defect Rate)'); 
legend show;
grid on; 
