# Supplementary material for: The application of innovative joint control strategies in the synergistic optimization of enterprise procurement, production, rework and quality control
Source: PLoS One. 2026 May 11;21(5):e0349198. doi: 10.1371/journal.pone.0349198 (PMC13160362; doi:10.1371/journal.pone.0349198)
Supplement: S2 File — This File includes the MATLAB code used for all the computational results in the study, including the outputs of sensitivity analysis, optimization programs, and the corresponding code for generating figures. Users can utilize this code to reproduce the data processing, numerical calculations, and visualizations, with the generated figures helping to further understand the methods and results used in the study. (ZIP) [file pone.0349198.s002.zip › S 2 File/S 2 File. MATLAB Code for Computational Results and Visualization/Sensitivity_data_of_numerical_program_11.m]

data = readmatrix('Sensitivity data of numerical program 1.xlsx');

%% Define constants
part1_cost = 4; 
part2_cost = 18; 
assembly_expense = 6; 
product_price = 56; 

% Print the explanation for decision variables
fprintf('x1: Whether spare part 1 is tested, \t 0 means not tested, 1 means tested \n')
fprintf('x2: Whether spare part 2 is tested, \t 0 means not tested, 1 means tested \n')
fprintf('x3: Whether finished product is tested, \t 0 means not tested, 1 means tested \n')
fprintf('x4: Whether defective items are disassembled, \t 0 means not disassembled, 1 means disassembled \n')
fprintf('\n')

%% Define total quantity
N = 1; % Set the production quantity to 1

%% Define sensitivity range
sensitivity_values = [0, 0.01, 0.02, 0.05, 0.1, 0.2]; 
profits = zeros(length(sensitivity_values), 6); 

for case_idx = 1:6
    defective_rate_part1 = data(case_idx, 2); 
    cost_part1_check = data(case_idx, 4); 
    defective_rate_part2 = data(case_idx, 5); 
    cost_part2_check = data(case_idx, 7); 
    defective_rate_product = data(case_idx, 8); 
    cost_product_check = data(case_idx, 10); 
    loss_replacement = data(case_idx, 12); 
    disposal_cost = data(case_idx, 13); 

    % Loop over different defect rate sensitivities
    for sensitivity_idx = 1:length(sensitivity_values)
        adjusted_b1 = defective_rate_part1 * (1 - sensitivity_values(sensitivity_idx)); 
        adjusted_b2 = defective_rate_part2 * (1 - sensitivity_values(sensitivity_idx)); 
        adjusted_b3 = defective_rate_product * (1 - sensitivity_values(sensitivity_idx)); 
        
        results = zeros(16, 12);
        result_index = 1; 
        
        % Loop over all decision strategies
        for x1 = 0:1 
            for x2 = 0:1 
                for x3 = 0:1 
                    for x4 = 0:1
                        
                        % Calculate costs
                        cost_part1 = N * part1_cost + N * cost_part1_check * x1; 
                        cost_part2 = N * part2_cost + N * cost_part2_check * x2; 

                        % Calculate the number of valid spare parts based on testing decision
                        if x1 == 1
                            effective_part1 = (1 - adjusted_b1) * N; 
                        else
                            effective_part1 = N;
                        end

                        if x2 == 1
                            effective_part2 = (1 - adjusted_b2) * N; 
                        else
                            effective_part2 = N; 
                        end

                        assembled_units = min([effective_part1, effective_part2]); 

                        % Calculate total cost for finished product
                        cost_product = assembled_units * assembly_expense + assembled_units * cost_product_check * x3; 

                        % Calculate the number of defective finished products and valid spare parts
                        if x1 == 1 && x2 == 1
                            defective_units = adjusted_b3 * assembled_units; 
                            good_part1 = defective_units; 
                            good_part2 = defective_units; 
                        elseif x1 == 1 && x2 == 0
                            defective_units = adjusted_b3 * assembled_units * (1 - defective_rate_part2) + assembled_units * defective_rate_part2; 
                            good_part1 = defective_units; 
                            good_part2 = adjusted_b3 * assembled_units * (1 - defective_rate_part2); 
                        elseif x1 == 0 && x2 == 1
                            defective_units = adjusted_b3 * assembled_units * (1 - defective_rate_part1) + assembled_units * defective_rate_part1; 
                            good_part1 = adjusted_b3 * assembled_units * (1 - defective_rate_part1); 
                            good_part2 = defective_units; 
                        else
                            defective_units = adjusted_b3 * assembled_units * (1 - defective_rate_part1) * (1 - defective_rate_part2) + assembled_units * (1 - ((1 - defective_rate_part1) * (1 - defective_rate_part2))); 
                            good_part1 = adjusted_b3 * assembled_units * (1 - defective_rate_part1) * (1 - defective_rate_part2) + assembled_units * defective_rate_part2 * (1 - defective_rate_part1); 
                            good_part2 = adjusted_b3 * assembled_units * (1 - defective_rate_part1) * (1 - defective_rate_part2) + assembled_units * defective_rate_part1 * (1 - defective_rate_part2); 
                        end

                        % Calculate revenue and disposal cost based on finished product testing decision
                        if x3 == 1
                            revenue = product_price * (assembled_units - defective_units); 
                            cost_disposal = defective_units * disposal_cost * x4; 
                        else
                            revenue = product_price * assembled_units;
                            cost_disposal = defective_units * product_price + defective_units * loss_replacement + defective_units * disposal_cost * x4; 
                        end

                        % Calculate total cost
                        if x4 == 1
                            total_cost = cost_part1 + cost_part2 + cost_product + cost_disposal - revenue - good_part1 * part1_cost - good_part2 * part2_cost;
                        else
                            total_cost = cost_part1 + cost_part2 + cost_product + cost_disposal - revenue; 
                        end

                        % Store the results in the result matrix
                        results(result_index, :) = [x1, x2, x3, x4, -total_cost, ...
                                                     cost_part1, cost_part2, cost_product, cost_disposal, ...
                                                     revenue, good_part1 * part1_cost, good_part2 * part2_cost];
                        result_index = result_index + 1; 

                    end
                end
            end
        end
        
        % Find the maximum profit for the current sensitivity level
        max_profit = max(results(:, 5)); 
        profits(sensitivity_idx, case_idx) = max_profit; 
    end
end

% Plot the line chart
figure; 
hold on; 
for case_idx = 1:6
    plot(sensitivity_values * 100, profits(:, case_idx), '-o', 'DisplayName', sprintf('Case %d', case_idx)); 
end
hold off; 

% Set plot labels and title
xlabel('Defect Rate Sensitivity (%)'); 
ylabel('Total Profit'); 
title('Sensitivity Analysis: Impact of Defect Rate on Total Profit (Decreasing Defect Rate)'); 
legend show; 
grid on; 
