# Supplementary material for: The application of innovative joint control strategies in the synergistic optimization of enterprise procurement, production, rework and quality control
Source: PLoS One. 2026 May 11;21(5):e0349198. doi: 10.1371/journal.pone.0349198 (PMC13160362; doi:10.1371/journal.pone.0349198)
Supplement: S2 File — This File includes the MATLAB code used for all the computational results in the study, including the outputs of sensitivity analysis, optimization programs, and the corresponding code for generating figures. Users can utilize this code to reproduce the data processing, numerical calculations, and visualizations, with the generated figures helping to further understand the methods and results used in the study. (ZIP) [file pone.0349198.s002.zip › S 2 File/S 2 File. MATLAB Code for Computational Results and Visualization/Sensitivity_data_of_numerical_program_2.m]

clear;
clc;

%% Original Parameters
ci_rate_ling = [0.11538, 0.21154, 0.17308, 0.076923, 0.15385, 0.057692, 0.13462, 0.096154];
ci_rate_ban = [0.13462, 0.19231, 0.11538];
ci_rate_cheng = 0.15385;
lingjiandanjija = [2, 8, 12, 2, 8, 12, 8, 12];
lingjianjiance = [1, 1, 2, 1, 1, 2, 1, 2];
price_per_good_product = 200;
cost_of_replacement = 200;
cost_of_return = 40;
cost_of_disassembly = 10;

%% Analysis Range
param_range = linspace(0.8, 1.2, 10); % Parameter variation range (80% to 120%)

%% Analysis Targets
parameters = {
    'ci_rate_ling', ci_rate_ling; 
    'ci_rate_ban', ci_rate_ban; 
    'ci_rate_cheng', ci_rate_cheng; 
    'lingjiandanjija', lingjiandanjija; 
    'lingjianjiance', lingjianjiance; 
    'price_per_good_product', price_per_good_product; 
    'cost_of_replacement', cost_of_replacement; 
    'cost_of_return', cost_of_return; 
    'cost_of_disassembly', cost_of_disassembly
};

%% Initialize Result Storage
sensitivity_results = struct();

%% Perform Sensitivity Analysis for Each Parameter
for p = 1:size(parameters, 1)
    param_name = parameters{p, 1};
    param_value = parameters{p, 2};
    
    results = []; % Store sensitivity analysis results for the current parameter
    
    for factor = param_range
        % Modify the current parameter
        if isnumeric(param_value) && numel(param_value) > 1
            test_param_value = param_value * factor; % Scale array parameters
        elseif isnumeric(param_value)
            test_param_value = param_value * factor; % Scale scalar parameters
        else
            continue; % Skip non-numeric types
        end
        
        % Adjust system parameters
        switch param_name
            case 'ci_rate_ling'
                test_ci_rate_ling = test_param_value;
                [best_solution, best_cost, best_profit] = optimize_system(test_ci_rate_ling, ci_rate_ban, ci_rate_cheng,...
                                                                          lingjiandanjija, lingjianjiance,...
                                                                          price_per_good_product, cost_of_replacement,...
                                                                          cost_of_return, cost_of_disassembly);
            case 'ci_rate_ban'
                test_ci_rate_ban = test_param_value;
                [best_solution, best_cost, best_profit] = optimize_system(ci_rate_ling, test_ci_rate_ban, ci_rate_cheng,...
                                                                          lingjiandanjija, lingjianjiance,...
                                                                          price_per_good_product, cost_of_replacement,...
                                                                          cost_of_return, cost_of_disassembly);
            case 'ci_rate_cheng'
                test_ci_rate_cheng = test_param_value;
                [best_solution, best_cost, best_profit] = optimize_system(ci_rate_ling, ci_rate_ban, test_ci_rate_cheng,...
                                                                          lingjiandanjija, lingjianjiance,...
                                                                          price_per_good_product, cost_of_replacement,...
                                                                          cost_of_return, cost_of_disassembly);
            case 'lingjiandanjija'
                test_lingjiandanjija = test_param_value;
                [best_solution, best_cost, best_profit] = optimize_system(ci_rate_ling, ci_rate_ban, ci_rate_cheng,...
                                                                          test_lingjiandanjija, lingjianjiance,...
                                                                          price_per_good_product, cost_of_replacement,...
                                                                          cost_of_return, cost_of_disassembly);
            case 'lingjianjiance'
                test_lingjianjiance = test_param_value;
                [best_solution, best_cost, best_profit] = optimize_system(ci_rate_ling, ci_rate_ban, ci_rate_cheng,...
                                                                          lingjiandanjija, test_lingjianjiance,...
                                                                          price_per_good_product, cost_of_replacement,...
                                                                          cost_of_return, cost_of_disassembly);
            case 'price_per_good_product'
                test_price_per_good_product = test_param_value;
                [best_solution, best_cost, best_profit] = optimize_system(ci_rate_ling, ci_rate_ban, ci_rate_cheng,...
                                                                          lingjiandanjija, lingjianjiance,...
                                                                          test_price_per_good_product, cost_of_replacement,...
                                                                          cost_of_return, cost_of_disassembly);
            case 'cost_of_replacement'
                test_cost_of_replacement = test_param_value;
                [best_solution, best_cost, best_profit] = optimize_system(ci_rate_ling, ci_rate_ban, ci_rate_cheng,...
                                                                          lingjiandanjija, lingjianjiance,...
                                                                          price_per_good_product, test_cost_of_replacement,...
                                                                          cost_of_return, cost_of_disassembly);
            case 'cost_of_return'
                test_cost_of_return = test_param_value;
                [best_solution, best_cost, best_profit] = optimize_system(ci_rate_ling, ci_rate_ban, ci_rate_cheng,...
                                                                          lingjiandanjija, lingjianjiance,...
                                                                          price_per_good_product, cost_of_replacement,...
                                                                          test_cost_of_return, cost_of_disassembly);
            case 'cost_of_disassembly'
                test_cost_of_disassembly = test_param_value;
                [best_solution, best_cost, best_profit] = optimize_system(ci_rate_ling, ci_rate_ban, ci_rate_cheng,...
                                                                          lingjiandanjija, lingjianjiance,...
                                                                          price_per_good_product, cost_of_replacement,...
                                                                          cost_of_return, test_cost_of_disassembly);
        end
        
        % Store results for the current factor
        results = [results; factor, best_cost, best_profit];
    end
    
    % Store in the structure
    sensitivity_results.(param_name) = results;
end

%% Plot Sensitivity Analysis Results
fields = fieldnames(sensitivity_results);
for i = 1:length(fields)
    figure;
    data = sensitivity_results.(fields{i});
    plot(data(:, 1), data(:, 2), '-o', 'DisplayName', 'Cost');
    hold on;
    plot(data(:, 1), data(:, 3), '-o', 'DisplayName', 'Profit');
    xlabel('Parameter Factor');
    ylabel('Cost/Profit');
    title(['Sensitivity Analysis for Parameter ' fields{i}]);
    legend;
    grid on;
end


%% System Optimization Function
function [best_solution, best_cost, best_profit] = optimize_system(ci_rate_ling, ci_rate_ban, ci_rate_cheng,...
                                                                   lingjiandanjija, lingjianjiance,...
                                                                   price_per_good_product, cost_of_replacement,...
                                                                   cost_of_return, cost_of_disassembly)
    best_solution = zeros(1, 16);
    best_cost = inf;
    best_profit = -inf;
    for i = 0:(2^16 - 1)
        current_solution = de2bi(i, 16);
        [current_cost, current_profit] = calculate_cost_and_profit(current_solution, ci_rate_ling, ci_rate_ban, ci_rate_cheng,...
                                                                   lingjiandanjija, lingjianjiance, 1,...
                                                                   price_per_good_product, cost_of_replacement,...
                                                                   cost_of_return, cost_of_disassembly);
        if current_profit > best_profit
            best_solution = current_solution;
            best_cost = current_cost;
            best_profit = current_profit;
        end
    end
end


%% Cost and Profit Calculation Function
function [cost, profit] = calculate_cost_and_profit(x, ci_rate_ling, ci_rate_ban, ci_rate_cheng,...
                                                    lingjiandanjija, lingjianjiance, N, price_per_good_product,...
                                                    cost_of_replacement, cost_of_return, cost_of_disassembly)
    lingjianchenben = N * lingjiandanjija + N * lingjianjiance.* x(1:8);
    lingjianshuliang = (1 - ci_rate_ling.* x(1:8)) * N;
    
    Num_ban1_1 = min(lingjianshuliang(1:3));
    ban1chengben = Num_ban1_1 * 8 + Num_ban1_1 * 4 * x(9);
    Num_ban1_ci = calculate_defects(Num_ban1_1, ci_rate_ban(1), x(1:3), ci_rate_ling(1:3));
    N_ban1_final = Num_ban1_1 - Num_ban1_ci * x(9);
    
    Num_ban2_1 = min(lingjianshuliang(4:6));
    ban2chengben = Num_ban2_1 * 8 + Num_ban2_1 * 4 * x(10);
    Num_ban2_ci = calculate_defects(Num_ban2_1, ci_rate_ban(2), x(4:6), ci_rate_ling(4:6));
    N_ban2_final = Num_ban2_1 - Num_ban2_ci * x(10);
    
    Num_ban3_1 = min(lingjianshuliang(7:8));
    ban3chengben = Num_ban3_1 * 8 + Num_ban3_1 * 4 * x(11);
    Num_ban3_ci = calculate_defects(Num_ban3_1, ci_rate_ban(3), x(7:8), ci_rate_ling(7:8));
    N_ban3_final = Num_ban3_1 - Num_ban3_ci * x(11);
    
    Num_finalcheng = min([N_ban1_final, N_ban2_final, N_ban3_final]);
    chengpinchengben = Num_finalcheng * 8 + Num_finalcheng * 4 * x(15);
    Num_cheng_ci = calculate_defects(Num_finalcheng, ci_rate_cheng, x(9:11), [1, 1, 1]);
    
    shouyi = price_per_good_product * (Num_finalcheng - Num_cheng_ci * x(15));
    chengpinchaichengben = Num_cheng_ci * (cost_of_replacement + cost_of_return + cost_of_disassembly * x(16));
    
    cost = sum(lingjianchenben) + ban1chengben + ban2chengben + ban3chengben +...
           chengpinchengben + chengpinchaichengben - shouyi;
    profit = shouyi - cost;
end


%% Defect Calculation Function
function defects = calculate_defects(num, defect_rate, inspections, rates)
    if all(inspections == 1)
        defects = defect_rate * num;
    else
        p_good = prod(1 - rates.* (1 - inspections));
        defects = (1 - p_good) * num;
    end
end
